# Supplementary material for: Condensation-dependent interactome of a chromatin remodeler underlies tumor suppressor activities
Source: Nat Commun. 2025 Oct 30;16:9599. doi: 10.1038/s41467-025-64655-w (PMC12575849; doi:10.1038/s41467-025-64655-w)
Supplement: Supplementary file 9 — Source Data [file 41467_2025_64655_MOESM9_ESM.xlsx]

## Sheet: Fig. 2
	Fig.2a					Fig. 2b								Fig.2e
	Condensate size (µm^2) in 1.1236 x 10^4 (µm^2)					Uncropped image								FRAP analysis
	1 µM recombinant CHD1-Venus													Asynchronous CHD1-Venus KI cells
	WT	N	C	NC										Time (s)	Rep_1	Rep_2	Rep_3
	1.974	1.76	0.515	0.043										Before FRAP	1.0916	0.989181	1.02658
	0.343	4.292	0.215	0.429										Before FRAP	0.9084	1.01082	0.973419
	11.544	0.086	0.257	0.215										0	0.0732781	0.147519	0.134717
	4.635	2.704	0.429	0.386										5	0.604346	0.566062	0.532951
	0.687	5.836	0.172	0.343										10	0.806686	0.756687	0.708507
	20.814	3.519	0.472	0.086										15	0.703733	0.706195	0.760584
	0.558	12.317	0.3	0.215										20	0.746927	0.798964	0.716326
	35.362	7.639	1.073	0.644										25	0.778656	0.760109	0.70526
	6.223	0.987	0.086	0.043										30	0.777975	0.787544	0.752909
	2.232	5.236	0.3	0.215										35	0.838415	0.782872	0.68676
	7.982	8.111	0.172	0.043										40	0.773668	0.840895	0.649787
	8.368	8.755	0.386	0.215										45	0.716868	0.854942	0.647864
	1.073	2.103	0.129	0.601										50	0.844915	0.814292	0.538522
	5.708	2.918	0.515	0.043										55	0.71844	0.839896	0.602128
	1.159	1.116	0.086	0.172
	4.764	0.515	0.257	0.987
	13.905	1.202	0.429	0.343
	4.549	2.146	0.343	0.086
	1.674	1.459	0.858	0.086
	3.648	3.691	0.815	0.086
	1.502	6.995	0.644	0.429
	19.741	1.373	0.558	0.858
	11.158	6.738	0.086	0.215
	5.322	1.545	1.459	0.515
	0.901	0.215	0.687	0.386
	1.202	2.918	1.159	0.043
	6.566	3.777	0.472	0.043
	3.862	6.695	0.129	0.172
	5.107	12.96	0.043	0.086
	8.068	4.463	0.343	0.129
	5.965	3.648	0.043	0.3
	4.12	5.922	1.245	0.043
	2.961	0.343	0.343	0.086
	3.777	5.536	0.515	0.215
	4.978	9.398	0.987	0.215
	5.493	5.536	0.043	0.343
	26.393	0.429	0.215	0.429
	0.644	6.48	0.3	0.086
	5.879	3.777	0.172	0.129
	5.236	1.888	0.043	0.3		Fig.2c
	7.424	2.189	0.172	0.129		Uncropped image
	0.772	8.068	0.043	0.172
	16.78	3.433	0.172	0.343
	3.347	0.429	0.257	0.558
	7.467	0.815	0.043	0.043
	1.717	3.047	0.086	0.343
	3.304	3.433	0.129	0.515
	5.751	5.236	0.043	0.257
	2.017	5.879	0.386	0.043
	7.51	4.034	0.3	0.086
	0.515	6.523	0.129	0.172
	13.905	4.935	0.086	0.043
	2.189	5.15	1.245	0.257
	0.3	1.33	0.172	0.386
	9.913	10.6	0.215	0.129
	8.798	1.03	0.73	0.515
	1.373	8.111	0.129	1.459
	1.545	8.669	0.687	0.3
	6.051	5.064	0.129	0.043
	8.411	2.36	1.202
	2.575	0.172	0.386
	0.215	6.866	0.472
	7.596	6.909
	23.303	3.09
	9.098	1.073
	6.094	2.961
	23.732	1.717
	2.747	5.236
	6.48	3.734
	3.777	3.219
	2.146	1.202
	8.454	20.857
	9.055	4.292
	7.896	7.896
	13.475	1.674
	4.377	5.751
	6.008	7.896
	5.794	3.562
	6.266	0.043
	3.09	2.875
	0.043	3.777
	1.245	3.905
	3.691	6.094
	5.45	2.661
	0.687	7.768
	8.411	11.716
	3.519	5.665
	20.642	4.678
	16.651	1.802
	10.943	7.467
	4.506	9.656
	3.004	3.262
	5.879	9.356
	3.519	0.772
	4.206	1.073
	7.124	5.364
	1.33	9.012
	6.266	4.206
	2.446	1.073
	0.172	3.734
	4.978	4.463
	8.755	4.034
	7.081	6.523
	0.601	17.853
	2.747	3.734
	1.459	0.043
	13.003	0.257
	4.592	9.055
	20.986	5.493
	3.734	2.103
	0.901	9.141
	2.875	6.738
	4.978	4.721
	0.429	7.553
	6.952	4.892
	9.913	2.918
	3.176	6.48
	7.725	10.128
	23.861	7.339
	4.849	1.03
	10.128	9.785
	11.415	1.245
	5.751	4.935
	1.03	0.3
	8.798	8.154
	1.459	0.601
	3.991	0.987
	1.545	2.275
	4.463	3.519
	6.523	11.33
	1.802	0.644
	0.386	2.317
	2.747	2.189
	9.227	0.944
	8.497	9.613
	19.655	1.159
	3.219	8.111
	2.06	1.03
	3.991	6.909
	1.631	0.3
	0.815	2.146
	2.317	1.931
	0.086	1.202
	3.734	0.944
	6.609	7.725
	4.721	7.381
	1.631	5.665
	0.343	8.798
	6.738	5.794
	3.047	3.304
	1.287	0.386
	1.33	3.219
	5.794	10.815
	3.562	4.549
	14.291	3.476
	0.086	5.622
	11.373	4.807
	17.896	2.146
	15.793	0.129
	0.472	7.253
	4.163	3.991
	0.73	6.523
	18.969	7.081
	3.734	3.777
	0.343	1.888
	29.483	1.33
	0.472	0.644
	2.403	0.043
	1.502
	3.476
	6.523
	11.158
	17.853
	0.515
	11.115
	5.579
	0.3
	16.866
	7.768
	6.008
	9.313
	0.3
	1.502
	4.163
	2.918
	2.832
	3.176
	8.54
	3.004
	7.467
	0.558
	2.189
	3.09
	2.961
	17.724
	9.527
	3.519
	1.373
	3.347
	1.373
	4.807
	5.064
	3.347
	1.287
	1.588
	6.781
	3.691
	9.227
	3.004
	3.004
	16.909
	10.171
	9.613
	17.638
	7.682
	4.764
	3.476
	2.232
	3.09
	2.146
	8.883
	0.558
	4.292
	2.789
	2.704
	15.707
	0.386
	9.227
	14.248
	5.708
	5.15
	1.502
	6.137
	0.687
	0.901
	8.068
	3.176
	15.192
	4.506
	9.871
	1.459
	1.76
	1.674
	17.681
	8.712
	2.06
	14.72
	3.948
	10.428
	0.858
	10.772
	1.802
	4.463
	8.025
	5.279
	7.381
	3.648
	1.502
	8.883
	4.506
	2.575
	3.777
	0.172
	4.163
	10.471
	3.004
	14.505
	6.266
	2.146
	3.862
	3.304
	18.539
	12.746
	8.669
	1.159
	12.488
	0.687
	1.459
	6.437
	2.661
	6.437
	2.618
	4.42
	2.275
	3.304
	18.282
	14.377
	9.956
	15.149
	2.918
	17.595
	4.592
	9.012
	0.215
	3.734
	0.343
	4.935
	1.588
	6.437
	9.055
	16.093
	6.008
	6.824
	4.635
	0.73
	2.618
	0.429
	4.034
	0.172
	6.781
	4.206
	11.458
	15.02
	0.858
	4.249
	15.149
	18.11
	3.605
	3.777
	0.043
	8.197
	14.935
	10.858
	1.631
	5.665
	0.601
	5.708
	9.656
	2.747
	7.124
	3.133
	5.493
	4.549
	1.245
	1.931
	1.245
	1.287
	1.459
	0.172
	1.33
	0.257
	0.215

## Sheet: Fig.3
	Fig. 3a							Fig. 3b
	Condensate size (µm^2) in 1.03 x 10^-2 (mm^2)							Condensate size (µm^2) in 1.03 x 10^-2 (mm^2)
	30 nM CHD1 with 100 nM of DNA or nucleosomes							30 nM CHD1 with RNA
	Mock	DNA	mono nucleosome	H3K4me3	H3K27ac	K9me3		Mock	0.3 nM	1 nM	3 nM	10 nM
	0.687	0.261	0.261	1.624	0.349	6.559		0.1	0.418	3.655	1.763	0.115
	1.927	0.116	0.116	2.107	1.121	6.096		0.105	0.179	4.068	0.787	1.559
	2.61	0.746	0.746	0.483	1.693	5.543		0.105	0.403	1.078	1.096	1.031
	2.5	0.666	0.666	0.309	0.872	5.22		0.105	1.106	0.224	1.559	1.096
	0.518	0.181	0.181	2.047	3.422	5.195		0.11	2.062	1.991	4.851	0.139
	0.369	0.13	0.13	0.184	0.418	5.18		0.115	0.852	5.436	0.304	1.758
	1.011	0.637	0.637	1.942	1.385	4.98		0.115	0.473	0.695	3.516	0.842
	0.697	0.572	0.572	3.969	1.32	4.901		0.12	0.139	4.357	1.683	0.956
	2.062	1.223	1.223	9.647	1.624	4.876		0.12	0.852	0.717	0.503	0.159
	0.652	0.326	0.326	0.608	3.476	4.731		0.12	0.548	0.463	0.473	4.363
	1.295	0.637	0.637	5.593	1.962	4.702		0.125	0.752	3.149	1.185	1.489
	1.395	0.347	0.347	3.078	1.265	4.537		0.129	0.134	0.666	1.091	0.304
	0.284	0.536	0.536	8.073	1.579	4.463		0.129	0.174	1.715	1.146	0.991
	0.374	1.216	1.216	2.819	1.479	4.368		0.134	1.116	0.869	0.154	0.209
	0.329	1.607	1.607	0.264	0.667	4.174		0.134	0.443	2.164	0.219	1.121
	1.205	1.527	1.527	4.761	0.244	4.164		0.139	0.593	0.101	0.697	0.184
	0.598	0.832	0.832	1.414	1.519	4.049		0.139	3.666	1.918	0.139	1.748
	0.777	0.355	0.355	0.189	0.812	3.895		0.154	0.154	2.041	0.398	2.565
	0.179	0.883	0.883	7.934	0.956	3.735		0.154	0.134	2.751	1.678	1.091
	1.37	0.145	0.145	2.894	0.807	3.556		0.164	2.176	1.498	1.29	0.822
	0.717	0.63	0.63	11.6	1.345	3.382		0.179	0.702	2.215	1.155	0.642
	0.433	0.434	0.434	5.593	2.675	3.332		0.179	1.32	3.858	2.381	0.528
	0.966	0.499	0.499	0.329	1.385	3.297		0.184	1.494	3.945	0.383	1.444
	0.364	0.825	0.825	7.276	1.22	3.222		0.184	1.639	0.55	0.528	2.211
	0.578	0.188	0.188	8.611	0.289	3.118		0.189	1.051	0.268	1.16	0.976
	1.056	1.303	1.303	1.305	1.25	3.073		0.189	0.463	2.845	0.379	0.493
	1.3	0.413	0.413	4.717	0.742	2.934		0.189	0.209	1.882	0.882	0.149
	0.105	1.274	1.274	9.05	1.33	2.655		0.194	1.141	0.224	0.229	1.668
	1.494	0.405	0.405	4.467	0.961	2.5		0.194	1.639	0.34	3.437	0.468
	0.279	0.109	0.109	7.994	0.618	2.455		0.199	0.199	0.594	2.645	1.863
	0.179	1.404	1.404	10.823	2.127	2.391		0.199	0.144	1.911	0.324	0.613
	0.603	0.304	0.304	9.279	1.549	2.296		0.199	1.544	0.586	1.703	0.667
	0.842	0.876	0.876	14.463	2.077	1.972		0.209	0.687	3.178	0.224	2.864
	1.539	0.166	0.166	0.383	1.644	1.898		0.209	0.896	2.982	0.558	0.782
	2.206	1.18	1.18	0.463	2.017	1.773		0.209	1.235	2.808	1.126	0.139
	0.647	1.18	1.18	5.055	0.538	1.738		0.209	1.35	4.908	0.722	1.33
	0.667	0.427	0.427	0.294	1.898	1.668		0.209	0.144	1.672	0.862	0.692
	1.977	0.261	0.261	2.251	3.979	1.644		0.214	0.926	2.425	1.793	0.398
	1.121	0.782	0.782	0.867	0.633	1.634		0.214	0.598	0.984	0.488	0.159
	1.793	0.767	0.767	10.519	2.784	1.629		0.219	1.524	0.731	0.782	0.393
	0.224	0.145	0.145	7.819	1.141	1.539		0.219	0.921	2.2	2.157	1.255
	0.513	1.998	1.998	3.74	2.849	1.31		0.224	0.139	0.999	1.449	1.116
	1.579	1.346	1.346	4.179	1.783	1.26		0.229	0.961	2.845	0.214	0.667
	0.896	2.454	2.454	3.91	1.758	1.126		0.229	1.146	1.006	0.12	1.529
	2.221	0.13	0.13	0.737	1.434	1.076		0.229	0.199	6.174	1.424	0.418
	1.061	0.572	0.572	13.183	0.812	1.066		0.234	0.936	5.573	0.618	0.528
	0.877	0.543	0.543	1.28	2.585	1.031		0.254	0.324	2.685	0.383	0.388
	0.996	1.346	1.346	0.936	2.311	1.031		0.259	1.071	0.427	0.299	0.254
	0.647	1.252	1.252	1.101	2.012	0.976		0.264	1.235	4.263	0.264	1.011
	1.355	0.492	0.492	5.294	1.977	0.901		0.269	1.34	1.332	0.174	2.645
	0.792	1.781	1.781	11.087	0.528	0.812		0.274	1.484	1.94	1.414	0.249
	0.134	0.934	0.934	1.419	1.868	0.797		0.279	2.206	5.306	1.011	2.037
	1.325	0.427	0.427	9.687	1.808	0.792		0.289	0.159	3.742	0.657	0.812
	0.697	0.318	0.318	3.018	0.239	0.762		0.294	0.931	0.138	0.184	1.076
	0.463	0.145	0.145	0.966	1.3	0.742		0.304	1.335	1.151	0.324	1.484
	2.351	0.543	0.543	4.662	2.142	0.717		0.304	2.774	3.279	1.096	0.966
	1.016	0.478	0.478	1.355	2.191	0.608		0.329	0.628	2.671	0.164	0.827
	0.309	0.753	0.753	3.506	1.629	0.588		0.339	1.18	2.128	0.508	0.857
	0.144	1.527	1.527	1.818	1.146	0.578		0.339	1.479	3.894	1.21	2.221
	0.712	0.297	0.297	4.428	1.843	0.563		0.354	1.18	3.156	0.901	0.11
	0.383	0.977	0.977	5.085	1.903	0.543		0.359	0.961	1.585	0.105	1.444
	2.306	0.485	0.485	7.839	0.628	0.523		0.364	1.454	1.448	0.179	0.12
	0.294	0.746	0.746	10.952	1.654	0.453		0.364	0.174	2.548	0.408	0.254
	2.201	0.528	0.528	1.265	1.788	0.438		0.374	1.808	0.492	0.633	2.625
	3.382	0.521	0.521	13.134	1.634	0.408		0.379	3.486	3.793	0.991	0.623
	0.981	0.818	0.818	11.864	0.388	0.354		0.383	1.375	1.419	0.239	1.534
	0.657	0.318	0.318	7.391	2.007	0.354		0.403	0.832	0.673	0.164	1.305
	0.189	0.869	0.869	2.301	1.878	0.349		0.403	0.12	0.789	0.458	0.862
	0.588	0.413	0.413	0.588	1.499	0.324		0.423	0.623	0.644	0.867	0.199
	1.534	1.281	1.281	15.579	1.076	0.314		0.423	0.996	1.672	1.668	2.535
	1.056	0.68	0.68	4.094	1.26	0.299		0.453	0.344	1.317	0.149	0.732
	0.901	0.282	0.282	0.827	1.484	0.294		0.458	1.066	1.969	0.722	1.39
	0.229	0.109	0.109	1.554	1.698	0.189		0.458	0.478	1.274	1.081	0.628
	0.792	0.268	0.268	1.285	3.043	0.174		0.483	0.877	2.208	0.911	0.623
	1.758	0.391	0.391	9.254	1.459	0.115		0.503	0.279	4.654	1.21	0.657
	1.146	0.746	0.746	8.796	0.443	0.115		0.508	1.972	3.525	0.219	0.772
	1.444	1.31	1.31	1.594	1.39			0.508	1.106	2.027	0.633	0.787
	0.692	0.21	0.21	6.868	1.644			0.543	1.619	1.202	2.934	0.672
	0.558	0.246	0.246	1.723	0.792			0.563	0.159	2.323	1.903	0.169
	0.214	0.811	0.811	3.805	0.697			0.568	2.406	3.901	0.867	1.693
	1.26	0.695	0.695	17.372	1.111			0.573	0.812	1.549	0.961	0.812
	2.097	0.405	0.405	5.259	0.578			0.588	0.423	2.345	0.349	0.408
	1.051	2.121	2.121	9.064	0.613			0.623	1.375	3.351	0.468	0.916
	1.335	1.665	1.665	3.651				0.638	0.642	0.608	0.553	1.454
	0.234	1.462	1.462	2.112				0.647	0.408	7.195	0.777	0.812
	2.176	1.144	1.144	4.692				0.672	0.443	3.366	2.774	0.164
	0.981	0.347	0.347	0.563				0.672	1.006	2.171	0.344	0.971
	0.244	1.455	1.455	6.649				0.682	0.712	0.615	0.812	1.738
	0.682	0.89	0.89	1.315				0.682	2.396	5.088	0.672	1.17
	0.588	0.101	0.101	1.265				0.687	0.229	0.166	0.349	0.359
	0.563	0.427	0.427	11.007				0.702	0.832	1.991	2.371	0.184
	0.921	0.557	0.557	9.438				0.717	0.125	0.803	1.942	3.312
	0.991	0.521	0.521	1.126				0.722	0.299	2.266	0.842	0.657
	1.464	1.173	1.173	2.839				0.727	0.159	1.035	1.494	0.652
	2.371	1.752	1.752	0.702				0.752	0.493	1.846	0.164	0.12
	0.214	0.347	0.347	0.134				0.757	0.483	4.35	0.339	1.564
	1.579	1.013	1.013	8.801				0.772	0.324	0.557	0.752	1.335
	1.793	0.478	0.478	6.475				0.772	0.229	0.166	0.274	1.021
		1.259	1.259	11.679				0.812	1.758	4.625	2.406	0.717
		1.788	1.788	1.146				0.862	0.767	1.498	1.185	2.585
		0.261	0.261	2.854				0.872	0.438	0.963	0.249	0.712
		1.781	1.781	5.055				0.892	1.698	3.959	0.264	0.613
		1.477	1.477	2.615				1.001	0.294	2.859	0.199	0.842
		0.68	0.68	17.043				1.086	1.136	0.926	0.259	2.092
		0.659	0.659	0.125				1.096	0.12	1.925	0.807	0.209
		1.824	1.824	5.354				1.146	2.002	5.291	1.33	0.737
		1.397	1.397	5.643				1.16	0.184	3.561	2.062	0.134
		0.803	0.803	13.736				1.255	1.26	1.933	1.828	0.528
		0.261	0.261	8.402				1.285	1.091	1.462	2.067	0.129
		0.608	0.608	0.453				1.32	0.324	0.659	0.782	0.164
		0.166	0.166	4.318				1.395	0.408	0.869	0.518	1.106
		0.521	0.521	5.902				1.419	1.35	1.419	0.603	1.265
		1.202	1.202	3.372				1.449	0.463	3.626	0.503	1.908
		0.789	0.789	0.667				1.649	0.717	2.171	1.529	0.458
		0.847	0.847	2.988					0.832	3.655	0.966	1.748
		0.572	0.572	3.715					2.65	3.663	0.144	0.488
		0.405	0.405	1.335					0.413	1.238	1.24	0.911
		1.39	1.39	1.584					0.762	3.916	0.583	0.319
		0.89	0.89	1.604					0.129	3.851	4.204	0.344
		0.818	0.818	1.096					0.618	1.339	2.709	0.896
		0.507	0.507	0.239					2.764	0.326	0.468	0.638
		0.398	0.398	10.061					1.913	3.351	0.324	0.164
		1.346	1.346	0.842					2.191	4.69	2.176
		0.622	0.622	2.998					0.508	3.301	0.887
		1.223	1.223	0.662					0.747	1.933	0.154
		1.484	1.484	1.723					0.976	1.962	0.468
		0.774	0.774	9.752					0.413	1.592	0.802
		1.39	1.39	2.157					0.129	3.134	1.743
		1.202	1.202	5.155					1.021	1.839	1.464
		0.152	0.152	1.559					0.633	1.44	0.867
		0.275	0.275	6.345					0.538	3.344	1.21
		0.311	0.311	10.633					0.359	0.717	0.279
		0.456	0.456	1.265					0.906	1.991	1.071
		1.107	1.107	4.179					1.275	1.021	0.578
		0.955	0.955	3.352					0.548	2.924	2.037
		1.013	1.013	0.289					0.369	3.178	1.484
		0.101	0.101	1.833					0.528	1.578	0.349
		0.282	0.282						1.753	4.727	0.403
		0.413	0.413						2.027	2.874	1.589
		0.521	0.521						1.654	4.669	2.386
		1.144	1.144						2.465	2.186	0.877
		1.954	1.954						2.261	2.114	0.752
		0.449	0.449						2.6	2.034	0.194
		0.21	0.21						0.234	3.257	0.284
		1.122	1.122						1.295	3.026	1.28
		0.101	0.101						2.276	2.396	2.46
		0.673	0.673						0.712	1.535	1.992
		0.883	0.883						0.344	2.613	4.139
		0.159	0.159						1.778	2.128	2.286
		0.731	0.731						2.107	2.953	0.204
		0.166	0.166						0.508	0.434	0.827
		0.709	0.709						1.26	3.337	0.628
		1.122	1.122						0.657	3.315	0.184
		0.47	0.47						0.523	2.497	0.319
		0.883	0.883						2.142	2.656	0.757
		1.187	1.187						2.874	1.23	1.185
		0.572	0.572						0.638	4.285	0.971
		0.268	0.268						1.569	3.532	2.256
		0.818	0.818						2.102	0.145	1.245
		0.47	0.47						1.952	2.837	2.037
		0.116	0.116						1.429	2.135	0.105
		0.101	0.101						3.322	2.019	0.802
		0.485	0.485						0.926	1.687	1.908
		0.847	0.847						2.54	0.572	1.121
		0.622	0.622						0.951	0.166	0.393
		1.086	1.086						0.623		1.903
		0.304	0.304						1.026		0.184
		0.485	0.485						1.245		0.115
		0.145	0.145						1.474		0.105
		1.274	1.274						0.134		0.179
		0.109	0.109						0.413		0.956
		2.656	2.656						1.798		1.584
		1.354	1.354						0.518		0.458
		1.267	1.267						1.788		0.662
		0.955	0.955						2.316		1.27
		0.253	0.253						0.304		0.115
		0.702	0.702						1.688		1.878
		1.332	1.332						0.184		0.204
		0.999	0.999						0.608		0.603
		0.145	0.145						1.046		0.393
									1.25		2.61
									0.603		0.797
									0.314		1.31
									2.241		0.398
									1.614		0.757
									0.179		2.331
									1.624		0.628
									1.3		0.812
									1.19		1.101
									1.041		2.694
									0.304		0.304
									0.578		1.519
											2.286
											1.718
											1.783
											0.483
											2.43
											0.239
											2.132
											2.261
											0.219
											1.121
											3.636
											2.231
											2.794
											0.976
											1.26
											0.164
											0.558
											0.199
											0.563
											0.129
											1.056
											0.388
											0.872

## Sheet: Fig.4
									Fig. 4a–d	CHD1WT ChIPseq_1											CHD1WT ChIPseq_2											CHD1∆NC ChIPseq_1											CHD1∆NC ChIPseq_2
Fig.4a										Chromosome	Start	Stop	Peak Name	int(-10*log10qvalue)	Strand	Fold change	-LOG(P-value)	-LOG(q-value)	Summit position		Chromosome	Start	Stop	Peak Name	int(-10*log10qvalue)	Strand	Fold change	-LOG(P-value)	-LOG(q-value)	Summit position		Chromosome	Start	Stop	Peak Name	int(-10*log10qvalue)	Strand	Fold change	-LOG(P-value)	-LOG(q-value)	Summit position		Chromosome	Start	Stop	Peak Name	int(-10*log10qvalue)	Strand	Fold change
		CHD1WT target peak		CHD1∆NC target peak		CHD1∆NC specific target peak				chr1	198689	198959	WT_1_peak_1	76	.	4.75015	7.6743	4.30006	149		chr1	28317	28505	WT_2_peak_1	53	.	3.95742	5.32077	2.41645	28		chr1	1614959	1615158	NC_3_peak_1	74	.	5.3078	7.44295	4.22319	147		chr1	1889594	1889846	NC_4_peak_1	106	.	6.97572
	Distribution (%)	WT_1	WT_2	NC_3	NC_4	NC_3	NC_4			chr1	199585	199832	WT_1_peak_2	149	.	8.74215	14.9525	10.5934	79		chr1	1470967	1471355	WT_2_peak_2	101	.	6.81882	10.1813	6.50175	102		chr1	1889645	1889899	NC_3_peak_2	108	.	6.89708	10.841	7.18156	135		chr1	2390595	2390772	NC_4_peak_2	89	.	5.14019
	Promoter(<1kb)	60.99	53.17	40.62	40.1	28.86	30.29			chr1	1375607	1375883	WT_1_peak_3	91	.	6.18356	9.10408	5.50217	101		chr1	1889478	1889894	WT_2_peak_3	53	.	3.94796	5.30594	2.40628	231		chr1	6783897	6784259	NC_3_peak_3	275	.	12.9314	27.504	22.4903	151		chr1	6783518	6784219	NC_4_peak_3	261	.	12.8448
	Promoter(1-2kb)	12.31	12.72	12.25	13.91	11.97	9.6			chr1	1889351	1889658	WT_1_peak_4	116	.	7.62287	11.6666	7.69442	194		chr1	3900458	3900672	WT_2_peak_4	108	.	5.98687	10.8034	7.03837	110		chr1	6822097	6822309	NC_3_peak_4	63	.	4.77702	6.38569	3.34775	117		chr1	6860319	6860501	NC_4_peak_4	99	.	6.32184
	Promoter(2-3kb)	4.35	4.99	5.24	5.89	6.13	4.53			chr1	2390767	2390964	WT_1_peak_5	101	.	6.68293	10.1901	6.44105	29		chr1	6783880	6784455	WT_2_peak_5	253	.	13.298	25.3741	20.2823	170		chr1	6860266	6860534	NC_3_peak_5	146	.	8.0599	14.6738	10.5909	151		chr1	8701569	8702520	NC_4_peak_5	195	.	9.54958
	5' UTR	0.09	0.11	0.16	0.16	0.06	0.07			chr1	6198255	6198466	WT_1_peak_6	57	.	4.49713	5.77296	2.74821	31		chr1	6796018	6796356	WT_2_peak_6	106	.	6.77163	10.6365	6.90136	172		chr1	6870031	6870555	NC_3_peak_6	95	.	5.67243	9.54388	6.04028	100		chr1	8797519	8797688	NC_4_peak_6	119	.	7.55703
	3' UTR	0.55	0.71	1.23	0.97	1.79	2.1			chr1	6198907	6199202	WT_1_peak_7	89	.	6.2369	8.91471	5.34284	125		chr1	6868168	6868496	WT_2_peak_7	80	.	5.55113	8.07947	4.69755	201		chr1	6871180	6871364	NC_3_peak_7	96	.	6.36654	9.67171	6.15216	39		chr1	8816696	8816985	NC_4_peak_7	92	.	6.12824
	1st Exon	0.44	0.38	0.43	0.37	0.46	0.47			chr1	6394180	6394400	WT_1_peak_8	68	.	5.05927	6.8397	3.60395	86		chr1	6869771	6870098	WT_2_peak_8	82	.	5.86491	8.21628	4.79939	122		chr1	7263141	7263333	NC_3_peak_8	88	.	5.82828	8.80518	5.39678	119		chr1	8818293	8818636	NC_4_peak_8	161	.	8.70402
	Other Exon	0.68	0.75	1.09	0.85	0.93	1.22			chr1	6870005	6870226	WT_1_peak_9	115	.	7.30784	11.5184	7.57396	109		chr1	7962293	7962721	WT_2_peak_9	207	.	11.6481	20.7708	16.0326	214		chr1	8700994	8701223	NC_3_peak_9	63	.	4.62863	6.36949	3.34775	40		chr1	10033849	10034564	NC_4_peak_9	166	.	9.24822
	1st Intron	6.1	8.53	11.51	10.84	13.71	13.93			chr1	7313351	7313531	WT_1_peak_10	76	.	5.54391	7.60469	4.24402	28		chr1	8482550	8482756	WT_2_peak_10	77	.	5.6064	7.7579	4.42674	100		chr1	8701466	8702131	NC_3_peak_10	123	.	7.16436	12.3667	8.52728	520		chr1	10575530	10575729	NC_4_peak_10	145	.	8.71965
	Other Intron	7.48	11.1	15.69	15.1	19.95	20.15			chr1	7335042	7335222	WT_1_peak_11	51	.	4.15793	5.14301	2.25049	37		chr1	8483445	8483767	WT_2_peak_11	60	.	4.68132	6.0733	3.02588	20		chr1	8703708	8704026	NC_3_peak_11	71	.	5.12786	7.15565	3.99186	61		chr1	11098957	11099126	NC_4_peak_11	62	.	4.58106
	DownStream (<300)	0.04	0.04	0	0.01	0	0			chr1	7962591	7962891	WT_1_peak_12	83	.	5.92541	8.32646	4.84472	95		chr1	8702037	8702564	WT_2_peak_12	143	.	8.13146	14.3571	10.192	138		chr1	8711207	8711428	NC_3_peak_12	59	.	4.33741	5.91466	2.95423	3		chr1	13750230	13750526	NC_4_peak_12	157	.	9.00817
	Distal Intergenic	6.97	7.51	11.79	11.79	16.14	17.65			chr1	8482778	8483007	WT_1_peak_13	57	.	4.49713	5.77296	2.74821	13		chr1	8817870	8818107	WT_2_peak_13	76	.	5.56857	7.69234	4.37238	37		chr1	8712679	8712900	NC_3_peak_13	158	.	9.02326	15.8233	11.6355	135		chr1	15526091	15526314	NC_4_peak_13	57	.	4.37666
										chr1	8520757	8520938	WT_1_peak_14	91	.	6.3124	9.12439	5.51612	38		chr1	8818286	8818634	WT_2_peak_14	74	.	5.42221	7.44193	4.15056	257		chr1	8713200	8713376	NC_3_peak_14	85	.	5.83858	8.54097	5.168	44		chr1	15630700	15630877	NC_4_peak_14	118	.	7.06296
										chr1	8701768	8702778	WT_1_peak_15	135	.	8.50084	13.5997	9.39646	755		chr1	8874744	8874944	WT_2_peak_15	95	.	6.47816	9.5959	5.98987	87		chr1	8797524	8797710	NC_3_peak_15	120	.	7.43092	12.0476	8.24134	149		chr1	15815756	15815933	NC_4_peak_15	172	.	9.88227
										chr1	8712228	8712848	WT_1_peak_16	117	.	7.57488	11.7156	7.73135	134		chr1	8875213	8875399	WT_2_peak_16	62	.	4.7727	6.22495	3.14603	37		chr1	8816605	8816878	NC_3_peak_16	173	.	9.10444	17.3205	12.9939	148		chr1	15833987	15834303	NC_4_peak_16	168	.	9.36202
Fig. 4e		CDKN1B								chr1	8816743	8817755	WT_1_peak_17	103	.	6.92666	10.3711	6.5779	93		chr1	8877355	8877538	WT_2_peak_17	61	.	4.49163	6.15538	3.09365	13		chr1	8818285	8818603	NC_3_peak_17	95	.	5.67243	9.54388	6.04028	60		chr1	15845313	15845485	NC_4_peak_17	65	.	4.876
	2^ddCt	Rep_1	Rep_2	Rep_3						chr1	8874981	8875256	WT_1_peak_18	89	.	6.2369	8.91471	5.34284	136		chr1	8879787	8880122	WT_2_peak_18	114	.	7.39979	11.4064	7.57565	241		chr1	9910703	9911089	NC_3_peak_18	80	.	5.37327	8.08026	4.77011	117		chr1	16903944	16904513	NC_4_peak_18	126	.	5.72653
	KO+WT	1.02314	1.00278	0.97468						chr1	8875866	8876924	WT_1_peak_19	176	.	10.3948	17.6003	12.9472	669		chr1	10033000	10033495	WT_2_peak_19	97	.	6.40849	9.73997	6.12182	147		chr1	10033833	10035004	NC_3_peak_19	158	.	8.50768	15.863	11.6626	597		chr1	17439355	17439580	NC_4_peak_19	82	.	5.07135
	KO+NC	0.835667	0.764718	0.851453						chr1	8879503	8880122	WT_1_peak_20	131	.	8.31586	13.1006	8.9411	152		chr1	10033820	10034768	WT_2_peak_20	117	.	7.265	11.776	7.89964	670		chr1	13750231	13750778	NC_3_peak_20	153	.	8.74991	15.3715	11.2261	178		chr1	19211110	19211285	NC_4_peak_20	120	.	7.4185
										chr1	9235204	9235390	WT_1_peak_21	63	.	4.85092	6.34525	3.19774	115		chr1	13750241	13750537	WT_2_peak_21	69	.	5.21325	6.98733	3.77943	94		chr1	15523607	15523821	NC_3_peak_21	73	.	4.74332	7.36375	4.16922	73		chr1	21090799	21090970	NC_4_peak_21	145	.	8.71965
		TP53								chr1	9822442	9822800	WT_1_peak_22	86	.	5.89874	8.63835	5.11035	141		chr1	13750824	13751039	WT_2_peak_22	58	.	4.56159	5.80886	2.79958	56		chr1	15685510	15685694	NC_3_peak_22	96	.	6.36936	9.67629	6.15216	132		chr1	23020991	23021172	NC_4_peak_22	96	.	6.3787
	2^ddCt	Rep_1	Rep_2	Rep_3						chr1	10033842	10034303	WT_1_peak_23	106	.	6.34761	10.6521	6.81288	381		chr1	15618989	15619245	WT_2_peak_23	52	.	4.04246	5.2387	2.3613	32		chr1	15833838	15834289	NC_3_peak_23	216	.	10.7908	21.6493	16.9993	289		chr1	23282968	23283394	NC_4_peak_23	106	.	6.97572
	KO+WT	0.978988	1.06115	0.962601						chr1	11012746	11013008	WT_1_peak_24	64	.	4.93018	6.49103	3.32322	108		chr1	15630357	15630859	WT_2_peak_24	66	.	5.00046	6.61193	3.46286	356		chr1	15848994	15849244	NC_3_peak_24	67	.	4.53794	6.74438	3.63982	198		chr1	23341415	23341939	NC_4_peak_24	106	.	6.76146
	KO+NC	0.710277	0.785047	0.762962						chr1	12617304	12617516	WT_1_peak_25	75	.	5.51839	7.55531	4.20817	145		chr1	15833989	15834222	WT_2_peak_25	118	.	7.29253	11.821	7.93122	140		chr1	15850700	15851142	NC_3_peak_25	72	.	4.32706	7.23445	4.05737	13		chr1	23342302	23343286	NC_4_peak_25	109	.	6.30475
										chr1	13750273	13750504	WT_1_peak_26	94	.	6.20479	9.40966	5.75322	119		chr1	16237334	16237516	WT_2_peak_26	130	.	7.10632	13.0962	9.06914	75		chr1	15851896	15852208	NC_3_peak_26	83	.	5.70429	8.32466	4.98544	53		chr1	23562624	23562998	NC_4_peak_26	222	.	11.1401
										chr1	15602864	15603074	WT_1_peak_27	78	.	5.68116	7.88854	4.48205	164		chr1	16348934	16349210	WT_2_peak_27	70	.	5.18378	7.04363	3.82711	175		chr1	15976275	15976878	NC_3_peak_27	78	.	5.20489	7.81231	4.54364	115		chr1	23960401	23960865	NC_4_peak_27	67	.	4.84353
										chr1	15630501	15630859	WT_1_peak_28	63	.	4.85092	6.34525	3.19774	79		chr1	16350599	16350794	WT_2_peak_28	69	.	5.10363	6.91207	3.72599	164		chr1	16350935	16351454	NC_3_peak_28	94	.	6.01722	9.4207	5.93709	480		chr1	24644565	24644733	NC_4_peak_28	71	.	5.1379
										chr1	15848861	15849177	WT_1_peak_29	68	.	5.05927	6.8397	3.60395	7		chr1	16904221	16904423	WT_2_peak_29	76	.	4.11663	7.68396	4.36506	144		chr1	16904219	16904575	NC_3_peak_29	123	.	5.08714	12.3573	8.52371	248		chr1	25232626	25233197	NC_4_peak_29	409	.	16.1192
										chr1	16176191	16176368	WT_1_peak_30	64	.	4.93018	6.49103	3.32322	145		chr1	19211124	19211346	WT_2_peak_30	52	.	4.04246	5.2387	2.3613	220		chr1	17440707	17440940	NC_3_peak_30	80	.	5.37327	8.08026	4.77011	173		chr1	25336314	25336566	NC_4_peak_30	73	.	5.24957
										chr1	16352223	16352423	WT_1_peak_31	91	.	6.3124	9.12439	5.51612	97		chr1	19251593	19251794	WT_2_peak_31	82	.	5.86491	8.21628	4.79939	79		chr1	19208510	19208916	NC_3_peak_31	61	.	4.64966	6.18393	3.18372	133		chr1	25336783	25336974	NC_4_peak_31	65	.	4.56719
										chr1	16904396	16904625	WT_1_peak_32	77	.	5.1847	7.78016	4.39492	160		chr1	19252482	19252661	WT_2_peak_32	80	.	5.55113	8.07947	4.69755	112		chr1	19250893	19251160	NC_3_peak_32	108	.	6.90014	10.846	7.18156	111		chr1	25429632	25429814	NC_4_peak_32	93	.	6.16548
										chr1	17054416	17054605	WT_1_peak_33	89	.	6.2369	8.91471	5.34284	117		chr1	19597827	19598024	WT_2_peak_33	54	.	4.27233	5.41446	2.489	55		chr1	21174875	21175644	NC_3_peak_33	88	.	4.90401	8.89329	5.47377	108		chr1	25433032	25433291	NC_4_peak_33	61	.	4.62411
										chr1	17232385	17232613	WT_1_peak_34	80	.	5.78059	8.06465	4.62479	30		chr1	20784964	20785360	WT_2_peak_34	72	.	5.20895	7.28478	4.00917	238		chr1	22428884	22429420	NC_3_peak_34	120	.	7.43092	12.0476	8.24134	49		chr1	25892943	25893229	NC_4_peak_34	79	.	5.48501
										chr1	18903025	18903224	WT_1_peak_35	98	.	6.6375	9.8672	6.15336	81		chr1	21090782	21090966	WT_2_peak_35	63	.	4.83563	6.33052	3.22586	95		chr1	23020715	23021027	NC_3_peak_35	58	.	4.12268	5.81682	2.87925	4		chr1	26619765	26619976	NC_4_peak_35	94	.	6.39441
										chr1	19209396	19209670	WT_1_peak_36	102	.	6.7457	10.2941	6.51968	133		chr1	21783332	21783555	WT_2_peak_36	95	.	6.43682	9.52616	5.92468	169		chr1	23341348	23342056	NC_3_peak_36	129	.	7.50661	12.924	9.02595	449		chr1	28087438	28087748	NC_4_peak_36	93	.	5.78637
										chr1	19251177	19251457	WT_1_peak_37	78	.	5.68116	7.88854	4.48205	24		chr1	23018911	23019098	WT_2_peak_37	65	.	4.95914	6.54068	3.40053	127		chr1	23342740	23343253	NC_3_peak_37	142	.	7.29741	14.2902	10.248	199		chr1	28246615	28247046	NC_4_peak_37	200	.	11.0449
										chr1	19252480	19252683	WT_1_peak_38	96	.	6.50178	9.63587	5.94887	111		chr1	23020151	23020497	WT_2_peak_38	77	.	5.57903	7.71044	4.38438	155		chr1	23479482	23479670	NC_3_peak_38	82	.	5.30486	8.27708	4.94126	77		chr1	28351787	28351968	NC_4_peak_38	157	.	8.71835
										chr1	19597775	19597971	WT_1_peak_39	102	.	6.92989	10.2701	6.50823	141		chr1	23168612	23168839	WT_2_peak_39	83	.	5.72984	8.36571	4.92591	77		chr1	23779838	23780085	NC_3_peak_39	74	.	5.3078	7.44295	4.22319	150		chr1	28439118	28439617	NC_4_peak_39	69	.	4.98637
										chr1	20784521	20784705	WT_1_peak_40	72	.	5.31964	7.26923	3.9685	79		chr1	23340747	23341104	WT_2_peak_40	85	.	6.00495	8.59162	5.13203	306		chr1	23960443	23961013	NC_3_peak_40	154	.	8.81572	15.4801	11.3196	502		chr1	28450308	28450602	NC_4_peak_40	57	.	4.37666
										chr1	20785194	20785693	WT_1_peak_41	66	.	5.03757	6.67636	3.48289	349		chr1	23341309	23342146	WT_2_peak_41	70	.	4.73755	7.06578	3.84089	108		chr1	23978712	23979055	NC_3_peak_41	70	.	4.9255	7.08842	3.94044	138		chr1	28642732	28642934	NC_4_peak_41	56	.	4.15199
										chr1	20786235	20786525	WT_1_peak_42	96	.	6.50178	9.63587	5.94887	89		chr1	23342606	23343070	WT_2_peak_42	105	.	6.52627	10.5792	6.85616	298		chr1	25232620	25233210	NC_3_peak_42	651	.	21.1625	65.1522	59.0537	479		chr1	31063181	31063349	NC_4_peak_42	79	.	5.48501
										chr1	21083210	21083428	WT_1_peak_43	106	.	7.0809	10.647	6.81288	106		chr1	23562667	23562846	WT_2_peak_43	105	.	6.72703	10.564	6.84439	119		chr1	25240256	25240572	NC_3_peak_43	73	.	5.26493	7.37425	4.17893	180		chr1	31063546	31064497	NC_4_peak_43	153	.	8.47555
										chr1	21174947	21175357	WT_1_peak_44	57	.	4.49713	5.77296	2.74821	236		chr1	23576905	23577173	WT_2_peak_44	80	.	5.55113	8.07947	4.69755	125		chr1	25338970	25340192	NC_3_peak_44	168	.	9.13161	16.8901	12.6062	594		chr1	31931903	31932099	NC_4_peak_44	203	.	10.6281
										chr1	23167569	23167813	WT_1_peak_45	63	.	4.61177	6.34311	3.19774	59		chr1	23691836	23692015	WT_2_peak_45	80	.	5.3233	8.00076	4.63319	90		chr1	25340628	25340897	NC_3_peak_45	64	.	4.69163	6.4681	3.41003	39		chr1	31934616	31934789	NC_4_peak_45	124	.	7.4357
										chr1	23276765	23276978	WT_1_peak_46	102	.	6.92989	10.2701	6.50823	49		chr1	23692477	23692870	WT_2_peak_46	72	.	5.20895	7.28478	4.00917	102		chr1	25429638	25429884	NC_3_peak_46	139	.	7.86867	13.9275	9.92208	163		chr1	31935961	31936310	NC_4_peak_46	79	.	5.26886
										chr1	23341437	23341868	WT_1_peak_47	108	.	7.09285	10.8771	7.01444	179		chr1	23744275	23744893	WT_2_peak_47	74	.	5.34041	7.49533	4.19643	315		chr1	25892931	25893239	NC_3_peak_47	123	.	7.16527	12.3682	8.52728	162		chr1	32015076	32015756	NC_4_peak_47	118	.	7.08269
										chr1	23342533	23343277	WT_1_peak_48	127	.	7.37883	12.716	8.61895	493		chr1	23745148	23745640	WT_2_peak_48	89	.	6.19893	8.92538	5.41641	422		chr1	26123459	26124488	NC_3_peak_48	112	.	6.71659	11.2515	7.54076	319		chr1	32107629	32107915	NC_4_peak_48	85	.	5.27097
										chr1	23344736	23345247	WT_1_peak_49	70	.	5.06678	7.05871	3.78554	128		chr1	23958717	23958980	WT_2_peak_49	156	.	7.80524	15.6196	11.3276	191		chr1	26922720	26923039	NC_3_peak_49	73	.	4.58196	7.38901	4.18607	248		chr1	32291371	32291625	NC_4_peak_49	107	.	6.16116
										chr1	23562122	23562344	WT_1_peak_50	114	.	7.0935	11.4967	7.56342	162		chr1	23959909	23961145	WT_2_peak_50	207	.	9.92623	20.7441	16.0072	217		chr1	27155310	27155486	NC_3_peak_50	132	.	7.9617	13.2789	9.33825	42		chr1	32818521	32818948	NC_4_peak_50	109	.	6.30475
										chr1	23562760	23562941	WT_1_peak_51	83	.	5.92541	8.32646	4.84472	6		chr1	23978585	23979806	WT_2_peak_51	114	.	7.43871	11.4747	7.63213	82		chr1	28087530	28087836	NC_3_peak_51	89	.	5.71049	8.9291	5.5067	36		chr1	33035803	33035989	NC_4_peak_51	115	.	6.22269
										chr1	23691818	23692018	WT_1_peak_52	102	.	6.92989	10.2701	6.50823	75		chr1	23980562	23980799	WT_2_peak_52	94	.	6.25074	9.48393	5.89302	102		chr1	28246614	28246895	NC_3_peak_52	85	.	5.83858	8.54097	5.168	177		chr1	33256972	33257519	NC_4_peak_52	161	.	8.97547
										chr1	23692211	23692756	WT_1_peak_53	91	.	6.18356	9.10408	5.50217	398		chr1	24294181	24294425	WT_2_peak_53	109	.	6.96281	10.9486	7.16838	148		chr1	28351752	28351968	NC_3_peak_53	166	.	8.67482	16.6096	12.3452	121		chr1	35637481	35637919	NC_4_peak_53	128	.	7.20237
										chr1	23693746	23693940	WT_1_peak_54	63	.	4.85092	6.34525	3.19774	116		chr1	24642031	24642660	WT_2_peak_54	89	.	5.52714	8.96227	5.44231	578		chr1	28438802	28439464	NC_3_peak_54	135	.	7.6131	13.5095	9.54317	562		chr1	35932487	35932665	NC_4_peak_54	99	.	5.9107
										chr1	23744197	23744845	WT_1_peak_55	259	.	13.826	25.9069	20.6374	159		chr1	24644162	24644394	WT_2_peak_55	74	.	5.44008	7.47225	4.17659	90		chr1	28440510	28440875	NC_3_peak_55	65	.	4.75637	6.56956	3.49495	254		chr1	37496544	37496793	NC_4_peak_55	55	.	3.98463
										chr1	23825132	23825352	WT_1_peak_56	70	.	5.21305	7.09196	3.80916	33		chr1	24746544	24746953	WT_2_peak_56	70	.	5.21655	7.09774	3.8643	81		chr1	28505046	28505607	NC_3_peak_56	85	.	5.83858	8.54097	5.168	459		chr1	39026576	39026762	NC_4_peak_56	123	.	7.13634
										chr1	23959806	23960243	WT_1_peak_57	151	.	8.61353	15.1471	10.7555	313		chr1	25232621	25233222	WT_2_peak_57	420	.	14.3032	42.0645	36.3357	468		chr1	28965339	28965539	NC_3_peak_57	63	.	4.77702	6.38569	3.34775	145		chr1	39192432	39192610	NC_4_peak_57	107	.	6.84569
										chr1	23960443	23961428	WT_1_peak_58	151	.	9.05113	15.1178	10.7384	468		chr1	25247591	25247780	WT_2_peak_58	77	.	5.57903	7.71044	4.38438	31		chr1	29180599	29180854	NC_3_peak_58	158	.	9.02326	15.8233	11.6355	106		chr1	40162855	40163031	NC_4_peak_58	68	.	4.78014
										chr1	23978787	23979614	WT_1_peak_59	98	.	5.86436	9.86109	6.15117	130		chr1	25265691	25265982	WT_2_peak_59	97	.	6.54118	9.70272	6.08836	142		chr1	31034002	31034190	NC_3_peak_59	96	.	5.54447	9.68113	6.15534	116		chr1	40256963	40257315	NC_4_peak_59	68	.	4.09665
										chr1	24641883	24642144	WT_1_peak_60	116	.	7.62287	11.6666	7.69442	104		chr1	25321196	25321477	WT_2_peak_60	69	.	5.17691	6.92216	3.73321	28		chr1	31062992	31063337	NC_3_peak_60	95	.	5.88717	9.54759	6.04028	123		chr1	40693142	40693457	NC_4_peak_60	101	.	6.05174
										chr1	24642728	24642914	WT_1_peak_61	87	.	6.16406	8.77374	5.23309	95		chr1	25336158	25336639	WT_2_peak_61	107	.	7.04446	10.7949	7.03837	150		chr1	31063587	31064723	NC_3_peak_61	86	.	4.43021	8.61257	5.22349	1062		chr1	40709825	40710616	NC_4_peak_61	137	.	7.47358
										chr1	24644905	24645296	WT_1_peak_62	58	.	4.60865	5.8934	2.85239	0		chr1	25339213	25339986	WT_2_peak_62	142	.	8.33432	14.2771	10.1207	442		chr1	31931593	31932032	NC_3_peak_62	97	.	6.22624	9.75599	6.2224	77		chr1	40710846	40711046	NC_4_peak_62	93	.	5.95538
										chr1	25232621	25233210	WT_1_peak_63	484	.	22.0934	48.4316	42.3731	435		chr1	25340301	25340532	WT_2_peak_63	99	.	6.56136	9.98989	6.33304	221		chr1	31932209	31932442	NC_3_peak_63	88	.	5.63863	8.81385	5.40275	185		chr1	42333486	42334296	NC_4_peak_63	99	.	6.32184
										chr1	25265576	25265840	WT_1_peak_64	102	.	6.92989	10.2701	6.50823	93		chr1	25892768	25892969	WT_2_peak_64	116	.	6.99243	11.6987	7.83223	157		chr1	31944059	31944304	NC_3_peak_64	95	.	5.47566	9.56349	6.05513	136		chr1	42765779	42766111	NC_4_peak_64	67	.	4.89967
										chr1	25336402	25336727	WT_1_peak_65	63	.	4.85092	6.34525	3.19774	132		chr1	25904728	25905064	WT_2_peak_65	83	.	5.72984	8.36571	4.92591	269		chr1	32014964	32015480	NC_3_peak_65	139	.	7.63911	13.981	9.96826	389		chr1	42963994	42964163	NC_4_peak_65	188	.	8.83911
										chr1	25338836	25339243	WT_1_peak_66	153	.	8.99427	15.3748	10.952	142		chr1	25905267	25905453	WT_2_peak_66	105	.	6.74607	10.5949	6.86859	130		chr1	32107573	32107861	NC_3_peak_66	165	.	8.32306	16.5014	12.2461	136		chr1	43206401	43206796	NC_4_peak_66	94	.	6.20318
										chr1	25339439	25340588	WT_1_peak_67	142	.	8.82006	14.2011	9.91859	106		chr1	26123830	26124052	WT_2_peak_67	58	.	4.56159	5.80886	2.79958	128		chr1	32291497	32291837	NC_3_peak_67	103	.	5.74657	10.39	6.78351	25		chr1	43708112	43708616	NC_4_peak_67	104	.	6.22798
										chr1	25362366	25362573	WT_1_peak_68	78	.	5.66727	7.86414	4.46643	126		chr1	26472630	26472819	WT_2_peak_68	77	.	5.5006	7.75423	4.42352	164		chr1	32818463	32818814	NC_3_peak_68	100	.	5.56381	10.072	6.50205	182		chr1	44047950	44048826	NC_4_peak_68	314	.	13.0035
										chr1	25858547	25858909	WT_1_peak_69	51	.	4.15793	5.14301	2.25049	231		chr1	27830861	27831304	WT_2_peak_69	89	.	5.52714	8.96227	5.44231	360		chr1	33257039	33257540	NC_3_peak_69	145	.	8.22775	14.5146	10.4553	399		chr1	44155506	44155806	NC_4_peak_69	97	.	5.77608
										chr1	25904734	25905057	WT_1_peak_70	97	.	6.675	9.78265	6.08415	123		chr1	28087185	28087699	WT_2_peak_70	103	.	6.80484	10.3924	6.68392	357		chr1	34814539	34814848	NC_3_peak_70	61	.	4.6323	6.15655	3.15883	58		chr1	44740545	44740776	NC_4_peak_70	64	.	4.04058
										chr1	25905291	25905475	WT_1_peak_71	102	.	6.7457	10.2941	6.51968	114		chr1	28246518	28247141	WT_2_peak_71	131	.	8.08906	13.1435	9.11058	310		chr1	35190644	35191097	NC_3_peak_71	77	.	5.18857	7.78633	4.52596	104		chr1	44968343	44968560	NC_4_peak_71	330	.	15.5127
										chr1	26500332	26500566	WT_1_peak_72	76	.	5.54391	7.60469	4.24402	50		chr1	28329143	28329553	WT_2_peak_72	78	.	5.64475	7.82473	4.48584	185		chr1	35637174	35638076	NC_3_peak_72	264	.	11.2437	26.457	21.5065	474		chr1	45172264	45172589	NC_4_peak_72	89	.	5.14019
										chr1	26863134	26863534	WT_1_peak_73	117	.	7.60606	11.7712	7.77697	71		chr1	28438264	28439877	WT_2_peak_73	142	.	8.7508	14.2906	10.1321	1461		chr1	35641844	35642032	NC_3_peak_73	193	.	6.65242	19.3275	14.8417	57		chr1	45203336	45203571	NC_4_peak_73	101	.	6.2443
										chr1	26865425	26865628	WT_1_peak_74	70	.	5.06678	7.05871	3.78554	163		chr1	28507640	28507965	WT_2_peak_74	81	.	5.82403	8.14249	4.74501	118		chr1	35642277	35642740	NC_3_peak_74	115	.	5.77036	11.5634	7.81093	67		chr1	45203739	45204226	NC_4_peak_74	97	.	6.24294
										chr1	26900005	26900448	WT_1_peak_75	222	.	12.4164	22.2387	17.2016	270		chr1	28583042	28583250	WT_2_peak_75	83	.	5.70821	8.33096	4.90335	84		chr1	35768341	35768536	NC_3_peak_75	91	.	5.23652	9.15122	5.69641	60		chr1	45204501	45204896	NC_4_peak_75	127	.	6.42524
										chr1	27726446	27727071	WT_1_peak_76	102	.	6.92989	10.2701	6.50823	112		chr1	31031751	31031935	WT_2_peak_76	83	.	5.72984	8.36571	4.92591	125		chr1	35768884	35769177	NC_3_peak_76	112	.	5.41566	11.2578	7.54185	105		chr1	45590537	45590858	NC_4_peak_76	212	.	10.5364
										chr1	27830833	27831015	WT_1_peak_77	101	.	6.779	10.1118	6.37547	58		chr1	31063418	31063747	WT_2_peak_77	120	.	7.45486	12.0869	8.17153	218		chr1	35931775	35932035	NC_3_peak_77	76	.	4.91611	7.64666	4.3961	92		chr1	45684718	45685480	NC_4_peak_77	88	.	4.90642
										chr1	27914078	27914308	WT_1_peak_78	51	.	4.15793	5.14301	2.25049	27		chr1	31064084	31064551	WT_2_peak_78	154	.	8.82178	15.4901	11.2161	140		chr1	36223675	36223967	NC_3_peak_78	57	.	3.40438	5.73169	2.81212	250		chr1	45892222	45892456	NC_4_peak_78	120	.	6.69879
										chr1	28085899	28086199	WT_1_peak_79	66	.	5.04992	6.69789	3.49282	16		chr1	31064926	31065151	WT_2_peak_79	73	.	4.25609	7.39009	4.10541	144		chr1	36226023	36226296	NC_3_peak_79	66	.	4.65402	6.66011	3.57239	153		chr1	46130865	46131326	NC_4_peak_79	116	.	6.71143
										chr1	28087195	28087703	WT_1_peak_80	127	.	8.01154	12.7198	8.61895	406		chr1	31065488	31065667	WT_2_peak_80	111	.	6.19301	11.1542	7.34851	104		chr1	39195498	39195738	NC_3_peak_80	66	.	4.62563	6.61528	3.53317	123		chr1	46131514	46131910	NC_4_peak_80	94	.	5.80055
										chr1	28231826	28232273	WT_1_peak_81	76	.	5.07809	7.61032	4.24402	324		chr1	31296212	31296730	WT_2_peak_81	126	.	5.21493	12.6546	8.67414	366		chr1	40693017	40693479	NC_3_peak_81	101	.	5.42017	10.1762	6.58948	143		chr1	46135274	46135586	NC_4_peak_81	82	.	5.28266
										chr1	28246682	28247024	WT_1_peak_82	115	.	7.58779	11.5978	7.63861	178		chr1	31933534	31933871	WT_2_peak_82	84	.	5.77357	8.43608	4.98751	159		chr1	40709907	40710615	NC_3_peak_82	169	.	8.31956	16.9808	12.6849	357		chr1	46338961	46339130	NC_4_peak_82	70	.	4.90624
										chr1	28328611	28328806	WT_1_peak_83	75	.	5.51839	7.55531	4.20817	115		chr1	31934473	31934695	WT_2_peak_83	89	.	5.92532	8.96039	5.44231	124		chr1	40710828	40711169	NC_3_peak_83	142	.	7.53039	14.2404	10.2054	164		chr1	46339304	46339621	NC_4_peak_83	141	.	7.24479
										chr1	28329085	28329484	WT_1_peak_84	104	.	6.94364	10.4012	6.6017	97		chr1	31934957	31935212	WT_2_peak_84	74	.	5.15399	7.44911	4.15695	105		chr1	40712208	40712530	NC_3_peak_84	75	.	5.04615	7.55939	4.32881	41		chr1	47312702	47312872	NC_4_peak_84	72	.	5.20112
										chr1	28351819	28352219	WT_1_peak_85	139	.	8.12768	13.9377	9.68995	125		chr1	31935585	31935771	WT_2_peak_85	61	.	4.34275	6.16741	3.09866	31		chr1	41241036	41241212	NC_3_peak_85	73	.	5.0915	7.35039	4.15857	141		chr1	47313145	47313467	NC_4_peak_85	63	.	4.43794
										chr1	28438464	28439461	WT_1_peak_86	116	.	7.38205	11.6424	7.67842	117		chr1	31936638	31936938	WT_2_peak_86	80	.	5.33621	8.0213	4.6481	113		chr1	42225630	42226114	NC_3_peak_86	116	.	6.23753	11.6214	7.86193	364		chr1	47314521	47314898	NC_4_peak_86	129	.	7.53383
										chr1	28505107	28505661	WT_1_peak_87	83	.	5.53412	8.3362	4.84516	434		chr1	32107580	32107909	WT_2_peak_87	65	.	4.23146	6.51182	3.38041	291		chr1	42226927	42227287	NC_3_peak_87	82	.	5.49898	8.28027	4.94403	136		chr1	47334852	47335380	NC_4_peak_87	109	.	6.30475
										chr1	28507626	28508175	WT_1_peak_88	51	.	4.15793	5.14301	2.25049	293		chr1	32500047	32500238	WT_2_peak_88	71	.	4.4499	7.16292	3.91401	154		chr1	42333082	42334101	NC_3_peak_88	208	.	10.2988	20.8308	16.2357	427		chr1	50958813	50959514	NC_4_peak_88	82	.	5.07135
										chr1	28508569	28508885	WT_1_peak_89	76	.	5.54391	7.60469	4.24402	132		chr1	32539175	32539360	WT_2_peak_89	109	.	6.94253	10.9153	7.13672	74		chr1	42462691	42462894	NC_3_peak_89	79	.	5.30503	7.97168	4.68407	119		chr1	50967231	50967542	NC_4_peak_89	156	.	8.92427
										chr1	28642113	28642987	WT_1_peak_90	126	.	8.08467	12.653	8.57682	708		chr1	32650125	32650918	WT_2_peak_90	562	.	16.5314	56.2759	50.175	654		chr1	42681571	42681773	NC_3_peak_90	141	.	6.4999	14.1613	10.1325	46		chr1	50967774	50968130	NC_4_peak_90	86	.	5.88414
										chr1	28737329	28737509	WT_1_peak_91	89	.	6.2369	8.91471	5.34284	43		chr1	33256948	33257491	WT_2_peak_91	224	.	10.2647	22.4223	17.5462	291		chr1	42684514	42685451	NC_3_peak_91	100	.	6.16941	10.0038	6.44294	224		chr1	50968748	50968973	NC_4_peak_91	182	.	9.36645
										chr1	29180084	29180432	WT_1_peak_92	51	.	4.15793	5.14301	2.25049	123		chr1	35030733	35031010	WT_2_peak_92	77	.	5.5006	7.75423	4.42352	155		chr1	42690594	42690770	NC_3_peak_92	51	.	4.1176	5.17187	2.36503	132		chr1	50970542	50970833	NC_4_peak_92	54	.	4.03449
										chr1	31063178	31064617	WT_1_peak_93	138	.	8.6178	13.8173	9.59464	1278		chr1	35190618	35191999	WT_2_peak_93	115	.	7.14371	11.5783	7.72953	334		chr1	42765872	42766142	NC_3_peak_93	166	.	8.67482	16.6096	12.3452	99		chr1	50971683	50972058	NC_4_peak_93	104	.	6.63892
										chr1	31064938	31065631	WT_1_peak_94	191	.	10.9676	19.1901	14.3804	454		chr1	35192937	35193114	WT_2_peak_94	99	.	5.92193	9.95585	6.30343	90		chr1	42822983	42823232	NC_3_peak_94	88	.	4.90401	8.89329	5.47377	146		chr1	50974203	50974636	NC_4_peak_94	82	.	5.49727
										chr1	31296242	31296698	WT_1_peak_95	172	.	10.0998	17.2944	12.683	154		chr1	35637575	35638686	WT_2_peak_95	111	.	6.87585	11.1438	7.34372	144		chr1	42963990	42964521	NC_3_peak_95	187	.	8.18673	18.7358	14.2952	91		chr1	50979607	50980401	NC_4_peak_95	104	.	6.65904
										chr1	31934885	31935409	WT_1_peak_96	94	.	6.41004	9.48112	5.81838	108		chr1	35640105	35641166	WT_2_peak_96	137	.	8.27573	13.7992	9.69571	236		chr1	43708128	43708649	NC_3_peak_96	125	.	6.80692	12.5934	8.72406	59		chr1	50980942	50981278	NC_4_peak_96	110	.	6.83972
										chr1	31935981	31936355	WT_1_peak_97	81	.	5.57346	8.11513	4.65898	20		chr1	35641710	35642560	WT_2_peak_97	171	.	8.68545	17.1111	12.6796	492		chr1	44047966	44048878	NC_3_peak_97	336	.	12.4367	33.6972	28.3777	543		chr1	50981523	50981784	NC_4_peak_97	101	.	6.48229
										chr1	31936568	31937178	WT_1_peak_98	104	.	6.45647	10.4667	6.64949	339		chr1	35768707	35769077	WT_2_peak_98	134	.	7.06189	13.4488	9.38686	304		chr1	44100657	44101285	NC_3_peak_98	100	.	6.20911	10.0678	6.50205	440		chr1	50982077	50982595	NC_4_peak_98	91	.	5.43359
										chr1	31943641	31944325	WT_1_peak_99	76	.	4.75015	7.6743	4.30006	602		chr1	35931794	35932215	WT_2_peak_99	114	.	7.23762	11.4017	7.57121	313		chr1	44731519	44732035	NC_3_peak_99	108	.	4.89379	10.879	7.20911	79		chr1	50984022	50984249	NC_4_peak_99	66	.	4.9554
										chr1	32015895	32016095	WT_1_peak_100	56	.	4.44662	5.60614	2.62356	144		chr1	36225383	36225604	WT_2_peak_100	62	.	4.67036	6.2166	3.13859	10		chr1	44739281	44739564	NC_3_peak_100	78	.	4.0427	7.80864	4.54354	242		chr1	51237732	51238135	NC_4_peak_100	131	.	7.38748
										chr1	32056558	32056746	WT_1_peak_101	72	.	5.37725	7.28771	3.98623	33		chr1	36386255	36386511	WT_2_peak_101	122	.	6.87599	12.2973	8.36032	128		chr1	44968310	44968537	NC_3_peak_101	319	.	14.4688	31.9513	26.7183	89		chr1	51513869	51514369	NC_4_peak_101	130	.	7.5973
										chr1	32108082	32108415	WT_1_peak_102	57	.	4.49713	5.77296	2.74821	113		chr1	37594762	37595561	WT_2_peak_102	84	.	4.8627	8.49459	5.04214	579		chr1	45172365	45172589	NC_3_peak_102	110	.	5.89109	11.0172	7.33019	173		chr1	51730683	51731091	NC_4_peak_102	127	.	7.36963
										chr1	32291432	32292004	WT_1_peak_103	94	.	6.37151	9.41649	5.7567	482		chr1	38989465	38989770	WT_2_peak_103	55	.	4.27147	5.59282	2.63701	69		chr1	45203225	45203605	NC_3_peak_103	65	.	4.25468	6.55099	3.47773	5		chr1	51737432	51737662	NC_4_peak_103	58	.	3.98548
										chr1	32649071	32649392	WT_1_peak_104	91	.	6.18356	9.10408	5.50217	135		chr1	39026578	39026762	WT_2_peak_104	81	.	4.52209	8.18424	4.78277	77		chr1	45203820	45204561	NC_3_peak_104	147	.	7.56324	14.745	10.6508	118		chr1	52055771	52056102	NC_4_peak_104	139	.	7.62604
										chr1	32650123	32650909	WT_1_peak_105	533	.	19.7174	53.3721	47.1877	645		chr1	39027178	39027482	WT_2_peak_105	70	.	4.87969	7.01617	3.8046	243		chr1	45590533	45590813	NC_3_peak_105	183	.	8.53113	18.3447	13.934	73		chr1	52143199	52143522	NC_4_peak_105	117	.	6.7787
										chr1	32651999	32652312	WT_1_peak_106	124	.	7.84431	12.4284	8.37	136		chr1	39103618	39103929	WT_2_peak_106	54	.	3.87386	5.41701	2.489	16		chr1	45684719	45685354	NC_3_peak_106	124	.	6.05789	12.4943	8.63968	277		chr1	52143762	52144133	NC_4_peak_106	86	.	5.50769
										chr1	33256940	33257594	WT_1_peak_107	164	.	9.12021	16.4152	11.8811	83		chr1	39106543	39106873	WT_2_peak_107	101	.	6.28828	10.1955	6.5068	51		chr1	45892311	45892500	NC_3_peak_107	118	.	6.39835	11.8983	8.11494	114		chr1	52144460	52144713	NC_4_peak_107	76	.	5.08402
										chr1	33431214	33431392	WT_1_peak_108	81	.	5.57346	8.11513	4.65898	89		chr1	39192377	39192624	WT_2_peak_108	107	.	5.95635	10.7511	7.00132	99		chr1	46129606	46130204	NC_3_peak_108	102	.	5.90039	10.2834	6.68457	50		chr1	52145376	52145654	NC_4_peak_108	82	.	5.07135
										chr1	34814948	34815211	WT_1_peak_109	68	.	5.05927	6.8397	3.60395	55		chr1	39576569	39576802	WT_2_peak_109	106	.	6.9554	10.6444	6.90894	138		chr1	46130583	46131233	NC_3_peak_109	119	.	6.21837	11.9857	8.19304	313		chr1	52182943	52183181	NC_4_peak_109	87	.	5.79563
										chr1	35031373	35031689	WT_1_peak_110	106	.	7.0809	10.647	6.81288	226		chr1	39882546	39882868	WT_2_peak_110	55	.	3.8142	5.55529	2.60307	107		chr1	46339029	46340096	NC_3_peak_110	147	.	7.27712	14.7034	10.6163	570		chr1	52185225	52185499	NC_4_peak_110	56	.	4.15199
										chr1	35190185	35190369	WT_1_peak_111	92	.	6.08014	9.2088	5.57903	118		chr1	40256811	40257912	WT_2_peak_111	171	.	8.98325	17.1203	12.683	776		chr1	47312548	47312823	NC_3_peak_111	80	.	5.37395	8.08134	4.77011	149		chr1	52404672	52405002	NC_4_peak_111	74	.	5.31559
										chr1	35190638	35191344	WT_1_peak_112	90	.	6.25608	9.02525	5.44428	513		chr1	40258527	40258858	WT_2_peak_112	64	.	4.80637	6.43243	3.31184	45		chr1	47314512	47314714	NC_3_peak_112	150	.	7.98973	15.0066	10.8913	104		chr1	52405287	52405589	NC_4_peak_112	110	.	6.80814
										chr1	35191582	35192019	WT_1_peak_113	70	.	5.26703	7.08468	3.80571	4		chr1	40374643	40375074	WT_2_peak_113	142	.	7.28589	14.2704	10.1203	136		chr1	47334816	47335427	NC_3_peak_113	154	.	7.43674	15.4415	11.2848	58		chr1	52550261	52550762	NC_4_peak_113	115	.	6.64318
										chr1	35637495	35637690	WT_1_peak_114	102	.	6.7457	10.2941	6.51968	88		chr1	40531128	40531320	WT_2_peak_114	57	.	3.76514	5.71163	2.73619	129		chr1	48878930	48879123	NC_3_peak_114	95	.	5.67243	9.54388	6.04028	82		chr1	52551024	52551480	NC_4_peak_114	110	.	6.83972
										chr1	35638131	35639084	WT_1_peak_115	103	.	6.58682	10.3368	6.55027	423		chr1	40692581	40693547	WT_2_peak_115	195	.	10.4376	19.5254	14.8802	226		chr1	50958660	50958972	NC_3_peak_115	87	.	5.39366	8.74383	5.341	147		chr1	52697229	52697620	NC_4_peak_115	114	.	6.61299
										chr1	35640289	35641150	WT_1_peak_116	135	.	8.48166	13.5644	9.36312	569		chr1	40709357	40711036	WT_2_peak_116	259	.	13.3735	25.9957	20.8682	1006		chr1	50967133	50967545	NC_3_peak_116	118	.	7.08567	11.8498	8.07191	311		chr1	52844242	52845035	NC_4_peak_116	279	.	12.8618
										chr1	35642148	35642645	WT_1_peak_117	168	.	9.86036	16.8669	12.2909	330		chr1	42225816	42226002	WT_2_peak_117	63	.	4.83563	6.33052	3.22586	20		chr1	50967730	50968134	NC_3_peak_117	208	.	10.6104	20.8192	16.2261	69		chr1	53015017	53015220	NC_4_peak_117	90	.	5.98365
										chr1	35768767	35769242	WT_1_peak_118	93	.	6.45155	9.3727	5.72988	389		chr1	42681500	42682175	WT_2_peak_118	130	.	7.10632	13.0962	9.06914	567		chr1	50970580	50971320	NC_3_peak_118	63	.	4.26556	6.30193	3.28782	66		chr1	53219981	53220196	NC_4_peak_118	115	.	6.64318
										chr1	36223570	36224036	WT_1_peak_119	163	.	8.21011	16.3102	11.7893	147		chr1	42683881	42684223	WT_2_peak_119	67	.	5.02592	6.78549	3.61548	315		chr1	50972903	50973079	NC_3_peak_119	105	.	6.2885	10.5558	6.92639	83		chr1	54051550	54051896	NC_4_peak_119	112	.	6.45519
										chr1	37594983	37595173	WT_1_peak_120	63	.	4.61177	6.34311	3.19774	134		chr1	42684682	42685147	WT_2_peak_120	90	.	6.18043	9.09892	5.56439	138		chr1	50973675	50974188	NC_3_peak_120	71	.	4.12621	7.14618	3.98288	164		chr1	54764893	54765223	NC_4_peak_120	134	.	6.34949
										chr1	37859864	37860164	WT_1_peak_121	50	.	4.05343	5.07207	2.22943	238		chr1	43206027	43206443	WT_2_peak_121	98	.	6.06383	9.83329	6.19762	298		chr1	50974533	50974851	NC_3_peak_121	103	.	6.17583	10.372	6.76835	117		chr1	55210685	55210948	NC_4_peak_121	64	.	4.68256
										chr1	37990340	37990552	WT_1_peak_122	88	.	5.47341	8.87444	5.31701	123		chr1	43368637	43368934	WT_2_peak_122	109	.	6.31673	10.9771	7.18906	130		chr1	50975684	50975876	NC_3_peak_122	59	.	4.37873	5.97915	3.01153	25		chr1	55213166	55213529	NC_4_peak_122	73	.	4.70911
										chr1	38012188	38012382	WT_1_peak_123	76	.	5.53465	7.63387	4.26642	125		chr1	43707867	43708447	WT_2_peak_123	94	.	6.22714	9.44577	5.86649	287		chr1	50979438	50980173	NC_3_peak_123	72	.	5.05754	7.29677	4.1129	509		chr1	56137873	56138084	NC_4_peak_123	76	.	5.08402
										chr1	38012798	38013273	WT_1_peak_124	85	.	5.08944	8.56489	5.05267	87		chr1	43946686	43946952	WT_2_peak_124	133	.	7.54134	13.3921	9.33741	130		chr1	50980978	50981432	NC_3_peak_124	88	.	5.63863	8.81385	5.40275	133		chr1	56639432	56639640	NC_4_peak_124	55	.	3.98463
										chr1	38993085	38993343	WT_1_peak_125	66	.	4.99406	6.60086	3.42532	134		chr1	44048370	44049077	WT_2_peak_125	286	.	13.6255	28.6658	23.4034	269		chr1	50982191	50982608	NC_3_peak_125	123	.	7.16436	12.3667	8.52728	98		chr1	56644158	56644328	NC_4_peak_125	64	.	4.33458
										chr1	39026481	39026761	WT_1_peak_126	115	.	7.30784	11.5184	7.57396	157		chr1	44050139	44050326	WT_2_peak_126	68	.	4.76444	6.83437	3.65605	62		chr1	51237134	51237325	NC_3_peak_126	51	.	3.85261	5.15631	2.35549	173		chr1	58515623	58515918	NC_4_peak_126	73	.	4.70911
										chr1	39027103	39027484	WT_1_peak_127	96	.	6.50178	9.63587	5.94887	106		chr1	44731538	44731872	WT_2_peak_127	116	.	5.79252	11.6047	7.74999	270		chr1	51237972	51238254	NC_3_peak_127	111	.	6.2028	11.1708	7.47029	102		chr1	58545603	58546243	NC_4_peak_127	153	.	5.12516
										chr1	39106468	39106745	WT_1_peak_128	88	.	5.47341	8.87444	5.31701	185		chr1	44739112	44739540	WT_2_peak_128	78	.	4.06061	7.84655	4.50196	270		chr1	51514100	51514416	NC_3_peak_128	150	.	8.01417	15.0472	10.9244	128		chr1	58688483	58688662	NC_4_peak_128	93	.	5.58528
										chr1	39107032	39107307	WT_1_peak_129	81	.	5.57346	8.11513	4.65898	161		chr1	44775106	44775442	WT_2_peak_129	108	.	5.98687	10.8034	7.03837	260		chr1	51621706	51622017	NC_3_peak_129	70	.	4.7424	7.07357	3.93552	277		chr1	58698722	58699197	NC_4_peak_129	144	.	6.22449
										chr1	39576159	39576688	WT_1_peak_130	130	.	8.20612	13.0644	8.91414	398		chr1	45203147	45203607	WT_2_peak_130	123	.	7.78095	12.3191	8.37872	314		chr1	51730164	51730878	NC_3_peak_130	82	.	4.90924	8.25635	4.92568	91		chr1	58815912	58816084	NC_4_peak_130	121	.	4.84082
										chr1	39738900	39739236	WT_1_peak_131	82	.	5.79228	8.23378	4.76539	129		chr1	45203823	45204527	WT_2_peak_131	86	.	6.04454	8.65912	5.18926	149		chr1	51736451	51736712	NC_3_peak_131	79	.	5.28807	7.9447	4.65853	151		chr1	59297144	59297518	NC_4_peak_131	153	.	5.55797
										chr1	39883041	39883225	WT_1_peak_132	73	.	4.72289	7.33018	4.01108	57		chr1	45205030	45205685	WT_2_peak_132	125	.	7.27369	12.5448	8.5764	338		chr1	51737291	51737689	NC_3_peak_132	57	.	3.32621	5.78873	2.85716	49		chr1	59487868	59488040	NC_4_peak_132	141	.	7.2089
										chr1	40096350	40096788	WT_1_peak_133	102	.	6.8373	10.2136	6.46286	321		chr1	45520705	45521336	WT_2_peak_133	69	.	5.01886	6.98283	3.77943	153		chr1	52055761	52056100	NC_3_peak_133	190	.	8.66324	19.0899	14.625	163		chr1	61056613	61056785	NC_4_peak_133	112	.	4.63185
										chr1	40161412	40161604	WT_1_peak_134	85	.	5.50126	8.59327	5.07115	43		chr1	45590405	45590723	WT_2_peak_134	210	.	11.3414	21.046	16.2775	166		chr1	52143232	52143566	NC_3_peak_134	92	.	5.47306	9.21197	5.75135	131		chr1	61057430	61057666	NC_4_peak_134	70	.	3.56296
										chr1	40161861	40162765	WT_1_peak_135	78	.	5.66727	7.86414	4.46643	145		chr1	45684928	45685255	WT_2_peak_135	102	.	6.33308	10.2677	6.57442	162		chr1	52144755	52145043	NC_3_peak_135	69	.	4.67539	6.96591	3.83616	40		chr1	61057960	61058575	NC_4_peak_135	129	.	5.19301
										chr1	40256803	40257234	WT_1_peak_136	97	.	6.43499	9.78316	6.08415	303		chr1	45685548	45685742	WT_2_peak_136	130	.	7.10632	13.0962	9.06914	21		chr1	52145843	52146055	NC_3_peak_136	88	.	5.47008	8.86901	5.45494	170		chr1	61076559	61076889	NC_4_peak_136	109	.	4.15113
										chr1	40257534	40257784	WT_1_peak_137	71	.	4.45575	7.17299	3.88348	107		chr1	45751016	45751228	WT_2_peak_137	88	.	5.84661	8.83446	5.34753	58		chr1	52150675	52151048	NC_3_peak_137	80	.	4.61553	8.05097	4.75301	73		chr1	61077498	61077881	NC_4_peak_137	203	.	7.71836
										chr1	40374608	40375075	WT_1_peak_138	180	.	10.1185	18.0797	13.3754	145		chr1	46129543	46132527	WT_2_peak_138	144	.	8.2172	14.4973	10.322	2285		chr1	52182605	52183306	NC_3_peak_138	130	.	7.32749	13.0415	9.13078	340		chr1	61078227	61078715	NC_4_peak_138	272	.	9.49179
										chr1	40691716	40692088	WT_1_peak_139	64	.	4.82624	6.46414	3.30134	330		chr1	46135365	46135646	WT_2_peak_139	131	.	7.36322	13.1001	9.0704	51		chr1	52185183	52185387	NC_3_peak_139	75	.	4.87225	7.57505	4.33985	76		chr1	61079513	61079960	NC_4_peak_139	61	.	3.48837
										chr1	40709786	40710295	WT_1_peak_140	169	.	9.1683	16.9505	12.3652	346		chr1	46304791	46305295	WT_2_peak_140	91	.	5.83911	9.13527	5.59035	250		chr1	52185577	52185793	NC_3_peak_140	100	.	6.20911	10.0678	6.50205	68		chr1	61080153	61080695	NC_4_peak_140	367	.	10.2599
										chr1	40710478	40711169	WT_1_peak_141	121	.	6.53939	12.1396	8.11174	286		chr1	47312436	47312750	WT_2_peak_141	71	.	4.94079	7.11254	3.8704	272		chr1	52403184	52403484	NC_3_peak_141	120	.	6.93986	12.0005	8.20502	94		chr1	61081359	61082070	NC_4_peak_141	100	.	4.65497
										chr1	40711999	40712186	WT_1_peak_142	70	.	5.06678	7.05871	3.78554	49		chr1	47313197	47313393	WT_2_peak_142	116	.	5.79252	11.6047	7.74999	99		chr1	52550338	52550679	NC_3_peak_142	105	.	6.05059	10.5349	6.90672	190		chr1	61084011	61086695	NC_4_peak_142	221	.	8.86644
										chr1	40944794	40944986	WT_1_peak_143	96	.	5.92444	9.60792	5.92752	84		chr1	47314511	47314860	WT_2_peak_143	359	.	15.2715	35.9742	30.4491	147		chr1	52550920	52551838	NC_3_peak_143	85	.	5.29427	8.58053	5.1963	825		chr1	61086882	61087069	NC_4_peak_143	65	.	4.08766
										chr1	42226097	42226355	WT_1_peak_144	81	.	5.57346	8.11513	4.65898	151		chr1	50959179	50959669	WT_2_peak_144	81	.	5.56645	8.10392	4.71236	65		chr1	52663725	52663948	NC_3_peak_144	151	.	7.81441	15.1709	11.0373	172		chr1	61107294	61107484	NC_4_peak_144	95	.	5.44226
										chr1	42681559	42682144	WT_1_peak_145	177	.	9.33906	17.7078	13.0371	113		chr1	50960619	50960960	WT_2_peak_145	113	.	5.87177	11.3656	7.53717	194		chr1	52844225	52845405	NC_3_peak_145	146	.	7.77628	14.6516	10.5743	303		chr1	61140936	61142051	NC_4_peak_145	79	.	3.66136
										chr1	42684043	42684237	WT_1_peak_146	106	.	6.34761	10.6521	6.81288	99		chr1	50967774	50967962	WT_2_peak_146	100	.	6.38472	10.0108	6.35054	77		chr1	53014489	53015371	NC_3_peak_146	112	.	6.71659	11.2515	7.54076	263		chr1	61184105	61184513	NC_4_peak_146	110	.	4.83606
										chr1	42684771	42685213	WT_1_peak_147	79	.	5.62142	7.95147	4.52514	280		chr1	50970814	50972106	WT_2_peak_147	129	.	7.76196	12.9508	8.94307	356		chr1	53732820	53733125	NC_3_peak_147	80	.	4.61553	8.05097	4.75301	101		chr1	61184769	61185120	NC_4_peak_147	112	.	3.9789
										chr1	43206142	43206786	WT_1_peak_148	101	.	6.68293	10.1901	6.44105	89		chr1	50973433	50974333	WT_2_peak_148	71	.	4.94079	7.11254	3.8704	815		chr1	54051740	54051945	NC_3_peak_148	82	.	4.90924	8.25635	4.92568	166		chr1	61227682	61227880	NC_4_peak_148	97	.	5.58841
										chr1	43208038	43208292	WT_1_peak_149	72	.	5.17066	7.22374	3.92834	131		chr1	50974922	50975347	WT_2_peak_149	91	.	6.07249	9.19649	5.64279	41		chr1	55023965	55024211	NC_3_peak_149	93	.	4.78145	9.31463	5.84147	111		chr1	61244666	61245077	NC_4_peak_149	52	.	3.35805
										chr1	43390256	43390599	WT_1_peak_150	83	.	5.53412	8.3362	4.84516	299		chr1	50975605	50976044	WT_2_peak_150	139	.	8.37653	13.9676	9.848	169		chr1	55041617	55041848	NC_3_peak_150	85	.	5.29427	8.58053	5.1963	129		chr1	61253704	61253878	NC_4_peak_150	66	.	3.76006
										chr1	43946748	43946928	WT_1_peak_151	106	.	6.95074	10.6366	6.80522	67		chr1	50979062	50980197	WT_2_peak_151	109	.	7.11277	10.911	7.1344	477		chr1	55213761	55214243	NC_3_peak_151	56	.	3.75012	5.6854	2.776	234		chr1	61286774	61286982	NC_4_peak_151	51	.	3.04792
										chr1	44048277	44049324	WT_1_peak_152	323	.	14.2965	32.3114	26.7194	233		chr1	50981679	50982239	WT_2_peak_152	71	.	5.24974	7.15273	3.90744	282		chr1	56628019	56628221	NC_3_peak_152	86	.	4.43021	8.61257	5.22349	47		chr1	61302350	61302694	NC_4_peak_152	52	.	3.62905
										chr1	44155527	44155796	WT_1_peak_153	72	.	5.05483	7.2925	3.98926	203		chr1	51260734	51260962	WT_2_peak_153	62	.	4.68805	6.24457	3.14851	39		chr1	56644104	56644344	NC_3_peak_153	63	.	3.86833	6.39574	3.35393	203		chr1	61316228	61316435	NC_4_peak_153	50	.	3.50371
										chr1	44326142	44326470	WT_1_peak_154	70	.	5.06678	7.05871	3.78554	186		chr1	51514810	51514992	WT_2_peak_154	71	.	4.94079	7.11254	3.8704	82		chr1	56646663	56646858	NC_3_peak_154	73	.	4.54312	7.32271	4.13446	101		chr1	61316865	61318924	NC_4_peak_154	127	.	6.39137
										chr1	44631997	44632185	WT_1_peak_155	60	.	4.5601	6.04298	2.96964	163		chr1	51671671	51671911	WT_2_peak_155	71	.	4.94079	7.11254	3.8704	144		chr1	56688809	56689012	NC_3_peak_155	59	.	4.04648	5.94193	2.97976	51		chr1	61319103	61319384	NC_4_peak_155	61	.	4.00307
										chr1	44731633	44732163	WT_1_peak_156	78	.	5.0169	7.81084	4.42387	325		chr1	51737076	51737463	WT_2_peak_156	174	.	9.97966	17.4362	12.9773	290		chr1	58545603	58546335	NC_3_peak_156	147	.	4.42641	14.793	10.6974	526		chr1	61480408	61480632	NC_4_peak_156	62	.	3.66027
										chr1	44739041	44739623	WT_1_peak_157	151	.	8.61353	15.1471	10.7555	211		chr1	51737778	51738360	WT_2_peak_157	53	.	3.94796	5.30594	2.40628	114		chr1	58698725	58699202	NC_3_peak_157	108	.	4.89468	10.8809	7.21081	382		chr1	61692134	61692581	NC_4_peak_157	206	.	8.36978
										chr1	44740324	44740552	WT_1_peak_158	72	.	5.17066	7.22374	3.92834	103		chr1	52143123	52143343	WT_2_peak_158	79	.	4.93036	7.97705	4.61948	93		chr1	59297147	59297657	NC_3_peak_158	69	.	3.12947	6.98212	3.85007	106		chr1	61723959	61724697	NC_4_peak_158	113	.	4.78428
										chr1	44774944	44775409	WT_1_peak_159	51	.	3.73226	5.18743	2.28887	122		chr1	52404637	52405035	WT_2_peak_159	146	.	6.9927	14.644	10.455	160		chr1	59487808	59488308	NC_3_peak_159	127	.	6.44466	12.7958	8.90816	166		chr1	61725549	61726067	NC_4_peak_159	114	.	5.01538
										chr1	44775658	44776212	WT_1_peak_160	111	.	7.2409	11.1306	7.24329	292		chr1	52550032	52550325	WT_2_peak_160	52	.	4.15143	5.22465	2.3613	79		chr1	61057558	61057822	NC_3_peak_160	81	.	3.64479	8.18158	4.86443	93		chr1	61741902	61742116	NC_4_peak_160	157	.	6.06025
										chr1	44776620	44776804	WT_1_peak_161	70	.	5.0798	7.07935	3.80289	125		chr1	52550891	52551561	WT_2_peak_161	132	.	7.91837	13.2076	9.1701	437		chr1	61058038	61058552	NC_3_peak_161	120	.	4.32575	12.0099	8.21256	142		chr1	61744114	61744320	NC_4_peak_161	139	.	6.15684
										chr1	44777869	44778284	WT_1_peak_162	100	.	6.76457	10.0867	6.3552	145		chr1	52843341	52845345	WT_2_peak_162	202	.	10.5685	20.2362	15.5315	1268		chr1	61076275	61076952	NC_3_peak_162	134	.	4.38126	13.4027	9.4539	528		chr1	61744490	61744718	NC_4_peak_162	58	.	3.59791
										chr1	44968394	44968710	WT_1_peak_163	75	.	5.36249	7.53086	4.18949	132		chr1	52845918	52846199	WT_2_peak_163	82	.	5.67609	8.2794	4.85817	134		chr1	61077394	61077912	NC_3_peak_163	226	.	7.06264	22.6636	17.9423	417		chr1	61758683	61758921	NC_4_peak_163	70	.	4.21933
										chr1	44986014	44986274	WT_1_peak_164	90	.	6.12602	9.0093	5.42918	112		chr1	53015056	53015267	WT_2_peak_164	62	.	4.68805	6.24457	3.14851	183		chr1	61078240	61078715	NC_3_peak_164	102	.	4.75526	10.2432	6.64891	43		chr1	61953004	61953399	NC_4_peak_164	71	.	4.59757
										chr1	45179563	45179912	WT_1_peak_165	99	.	6.55662	9.9821	6.25791	212		chr1	53732358	53732977	WT_2_peak_165	112	.	6.73744	11.2853	7.46288	289		chr1	61079819	61080710	NC_3_peak_165	279	.	7.25357	27.9873	22.9508	445		chr1	62426381	62426716	NC_4_peak_165	265	.	9.43157
										chr1	45205554	45205741	WT_1_peak_166	94	.	6.37151	9.41649	5.7567	99		chr1	53733323	53733828	WT_2_peak_166	82	.	5.67609	8.2794	4.85817	62		chr1	61081764	61082092	NC_3_peak_166	255	.	7.09309	25.5906	20.6865	196		chr1	62437812	62438046	NC_4_peak_166	273	.	10.1015
										chr1	45520540	45521287	WT_1_peak_167	134	.	8.24129	13.4026	9.21643	169		chr1	54051475	54052298	WT_2_peak_167	88	.	5.28253	8.89211	5.39215	744		chr1	61083852	61087890	NC_3_peak_167	200	.	7.85056	20.0938	15.5548	1236		chr1	62438295	62440591	NC_4_peak_167	232	.	8.64561
										chr1	45522168	45522964	WT_1_peak_168	146	.	8.57999	14.6829	10.344	432		chr1	54764075	54764265	WT_2_peak_168	80	.	4.63401	8.08442	4.70014	153		chr1	61094164	61094473	NC_3_peak_168	86	.	4.7459	8.60245	5.21662	213		chr1	62440890	62441439	NC_4_peak_168	80	.	4.7665
										chr1	45551628	45552097	WT_1_peak_169	91	.	6.18356	9.10408	5.50217	8		chr1	55024197	55024522	WT_2_peak_169	81	.	4.52209	8.18424	4.78277	177		chr1	61140739	61141012	NC_3_peak_169	120	.	4.5711	12.0743	8.26453	151		chr1	62689334	62689762	NC_4_peak_169	86	.	5.12273
										chr1	45584114	45584600	WT_1_peak_170	50	.	4.05343	5.07207	2.22943	149		chr1	55035640	55035920	WT_2_peak_170	83	.	5.7407	8.38318	4.94265	171		chr1	61141414	61141614	NC_3_peak_170	99	.	4.21445	9.91655	6.36751	152		chr1	62784970	62785139	NC_4_peak_170	66	.	3.62705
										chr1	45585207	45585664	WT_1_peak_171	100	.	6.72168	10.0123	6.2837	285		chr1	55213503	55213915	WT_2_peak_171	107	.	5.7213	10.7169	6.9691	300		chr1	61141839	61142497	NC_3_peak_171	138	.	5.25171	13.8353	9.83865	163		chr1	63261223	63261744	NC_4_peak_171	155	.	5.95076
										chr1	45590260	45590799	WT_1_peak_172	163	.	8.21011	16.3102	11.7893	408		chr1	56646637	56646865	WT_2_peak_172	66	.	3.99008	6.62167	3.46949	127		chr1	61184215	61184661	NC_3_peak_172	94	.	4.01794	9.41606	5.93404	263		chr1	63522797	63523133	NC_4_peak_172	80	.	4.4538
										chr1	45682475	45682670	WT_1_peak_173	59	.	4.62456	5.98002	2.93001	69		chr1	56647170	56647668	WT_2_peak_173	99	.	5.93612	9.97918	6.32322	397		chr1	61223513	61223932	NC_3_peak_173	106	.	5.47039	10.6302	6.99372	104		chr1	63523640	63525273	NC_4_peak_173	105	.	4.5929
										chr1	45685325	45685686	WT_1_peak_174	106	.	6.34761	10.6521	6.81288	129		chr1	58545581	58546321	WT_2_peak_174	160	.	6.01723	16.08	11.7432	253		chr1	61227501	61227974	NC_3_peak_174	85	.	4.87112	8.50956	5.15421	135		chr1	63592720	63593131	NC_4_peak_174	172	.	6.00544
										chr1	45685904	45686113	WT_1_peak_175	119	.	7.37076	11.9489	7.93619	125		chr1	58699092	58699276	WT_2_peak_175	63	.	3.99033	6.35964	3.24804	161		chr1	61245270	61245480	NC_3_peak_175	78	.	4.35767	7.87178	4.59608	76		chr1	63594586	63595102	NC_4_peak_175	167	.	6.92644
										chr1	45687860	45688054	WT_1_peak_176	82	.	5.29991	8.26909	4.79583	111		chr1	58699708	58700023	WT_2_peak_176	116	.	3.92393	11.6195	7.76326	163		chr1	61317223	61317819	NC_3_peak_176	140	.	6.66834	14.0492	10.0278	406		chr1	63732140	63732530	NC_4_peak_176	71	.	3.5415
										chr1	45688778	45688959	WT_1_peak_177	72	.	5.33054	7.28748	3.98623	93		chr1	59299286	59299483	WT_2_peak_177	75	.	4.83182	7.5089	4.20799	46		chr1	61318644	61318953	NC_3_peak_177	79	.	4.3841	7.92232	4.64051	269		chr1	63874036	63874382	NC_4_peak_177	189	.	7.77264
										chr1	45750936	45751168	WT_1_peak_178	126	.	7.60017	12.6862	8.59857	94		chr1	61057289	61057781	WT_2_peak_178	178	.	6.2355	17.8657	13.3707	326		chr1	61319185	61319415	NC_3_peak_178	98	.	5.05843	9.85255	6.30723	178		chr1	64051788	64051966	NC_4_peak_178	122	.	5.51679
										chr1	45803121	45803391	WT_1_peak_179	121	.	7.68393	12.1527	8.12152	178		chr1	61076525	61076845	WT_2_peak_179	57	.	3.21493	5.7576	2.77488	305		chr1	61319757	61320170	NC_3_peak_179	109	.	5.0734	10.9202	7.24377	91		chr1	64172576	64172891	NC_4_peak_179	80	.	4.97203
										chr1	46129535	46130627	WT_1_peak_180	125	.	7.73713	12.5532	8.48714	175		chr1	61077709	61077894	WT_2_peak_180	108	.	5.03144	10.8321	7.06335	123		chr1	61692049	61692586	NC_3_peak_180	272	.	9.48435	27.2491	22.2537	422		chr1	64596814	64597111	NC_4_peak_180	57	.	3.64682
										chr1	46130896	46132527	WT_1_peak_181	96	.	5.92444	9.60792	5.92752	1019		chr1	61079550	61079920	WT_2_peak_181	83	.	4.42705	8.30412	4.88129	47		chr1	61723119	61723760	NC_3_peak_181	72	.	4.02816	7.23083	4.05737	515		chr1	64750124	64750416	NC_4_peak_181	64	.	4.04058
										chr1	46135746	46136063	WT_1_peak_182	137	.	8.46539	13.7889	9.56664	92		chr1	61080184	61080679	WT_2_peak_182	160	.	6.39124	16.0856	11.7478	155		chr1	61724578	61724929	NC_3_peak_182	58	.	2.87911	5.87992	2.92691	314		chr1	64764460	64764794	NC_4_peak_182	97	.	5.58841
										chr1	46248339	46248567	WT_1_peak_183	95	.	6.55393	9.55872	5.88879	89		chr1	61080985	61081257	WT_2_peak_183	105	.	4.46519	10.5378	6.81987	50		chr1	61725577	61726032	NC_3_peak_183	241	.	7.2671	24.1553	19.3326	190		chr1	64920928	64921095	NC_4_peak_183	108	.	4.86656
										chr1	46304854	46305054	WT_1_peak_184	88	.	6.01023	8.81967	5.27252	72		chr1	61084250	61085502	WT_2_peak_184	150	.	7.22506	15.0635	10.8287	245		chr1	61741545	61742213	NC_3_peak_184	157	.	5.02345	15.7287	11.5541	519		chr1	64964597	64965109	NC_4_peak_184	163	.	6.95482
										chr1	46305344	46306101	WT_1_peak_185	114	.	7.41107	11.4262	7.50677	165		chr1	61085795	61086466	WT_2_peak_185	115	.	6.43593	11.5639	7.71558	598		chr1	61744452	61744648	NC_3_peak_185	93	.	4.34643	9.33972	5.86502	156		chr1	65068273	65068753	NC_4_peak_185	403	.	11.5114
										chr1	46339200	46339965	WT_1_peak_186	88	.	6.16272	8.8625	5.30919	626		chr1	61086962	61087389	WT_2_peak_186	130	.	7.10632	13.0962	9.06914	73		chr1	61746644	61747040	NC_3_peak_186	84	.	4.19154	8.4087	5.0623	120		chr1	65253951	65254131	NC_4_peak_186	191	.	6.94468
										chr1	46340812	46341011	WT_1_peak_187	85	.	5.08944	8.56489	5.05267	45		chr1	61183736	61185148	WT_2_peak_187	370	.	10.6542	37.0611	31.5007	373		chr1	61758629	61758983	NC_3_peak_187	89	.	4.59686	8.94862	5.5254	200		chr1	65420988	65421906	NC_4_peak_187	139	.	5.79122
										chr1	47313773	47314020	WT_1_peak_188	85	.	5.50126	8.59327	5.07115	193		chr1	61300889	61301111	WT_2_peak_188	89	.	5.52714	8.96227	5.44231	121		chr1	61840031	61840249	NC_3_peak_188	62	.	4.07475	6.24586	3.23969	31		chr1	65513958	65514129	NC_4_peak_188	130	.	6.35083
										chr1	47314511	47314850	WT_1_peak_189	210	.	9.77394	21.0275	16.0731	158		chr1	61316972	61318524	WT_2_peak_189	186	.	9.33053	18.6914	14.1188	954		chr1	62425999	62426285	NC_3_peak_189	114	.	5.52686	11.4764	7.74039	111		chr1	65527462	65528608	NC_4_peak_189	210	.	7.18195
										chr1	50958902	50959148	WT_1_peak_190	102	.	6.7457	10.2941	6.51968	93		chr1	61318755	61319356	WT_2_peak_190	87	.	4.21206	8.74282	5.26515	464		chr1	62426484	62426899	NC_3_peak_190	410	.	11.277	41.0933	35.4915	128		chr1	65630745	65630934	NC_4_peak_190	113	.	5.27693
										chr1	50967756	50967982	WT_1_peak_191	68	.	4.41085	6.81309	3.59219	96		chr1	61319579	61320104	WT_2_peak_191	143	.	6.38413	14.3613	10.1948	230		chr1	62437651	62439036	NC_3_peak_191	308	.	9.79309	30.8262	25.6467	240		chr1	66181678	66182608	NC_4_peak_191	195	.	8.08117
										chr1	50971131	50971612	WT_1_peak_192	84	.	5.89865	8.41179	4.91626	151		chr1	61692296	61692565	WT_2_peak_192	97	.	5.21327	9.79829	6.16895	181		chr1	62439325	62440331	NC_3_peak_192	264	.	8.86041	26.4615	21.509	678		chr1	66183081	66183363	NC_4_peak_192	102	.	5.44357
										chr1	50973472	50973940	WT_1_peak_193	113	.	6.98891	11.3269	7.42136	394		chr1	61723363	61723572	WT_2_peak_193	65	.	4.23146	6.51183	3.38042	48		chr1	62440848	62441310	NC_3_peak_193	141	.	6.4999	14.1613	10.1325	375		chr1	66257818	66258073	NC_4_peak_193	113	.	5.27693
										chr1	50976838	50977363	WT_1_peak_194	83	.	5.53412	8.3362	4.84516	15		chr1	61724353	61725075	WT_2_peak_194	141	.	4.835	14.1321	10.0025	620		chr1	62688553	62688871	NC_3_peak_194	99	.	4.21364	9.91453	6.36571	208		chr1	66258250	66258445	NC_4_peak_194	83	.	4.28854
										chr1	50979438	50979842	WT_1_peak_195	69	.	5.10063	6.90717	3.66611	50		chr1	61725671	61725861	WT_2_peak_195	76	.	3.75076	7.68935	4.36996	39		chr1	62689281	62689574	NC_3_peak_195	91	.	5.04197	9.14421	5.69608	86		chr1	66291576	66292070	NC_4_peak_195	97	.	4.51437
										chr1	51517625	51518113	WT_1_peak_196	51	.	3.73226	5.18743	2.28887	487		chr1	61741402	61741618	WT_2_peak_196	105	.	5.41545	10.5279	6.81147	151		chr1	62746460	62746664	NC_3_peak_196	154	.	6.29556	15.4515	11.2925	110		chr1	66294323	66294808	NC_4_peak_196	124	.	5.82039
										chr1	51730189	51730904	WT_1_peak_197	115	.	7.30784	11.5184	7.57396	110		chr1	61741945	61742189	WT_2_peak_197	108	.	5.03144	10.8321	7.06335	164		chr1	62784598	62785203	NC_3_peak_197	106	.	3.88054	10.6681	7.0238	75		chr1	66295222	66295476	NC_4_peak_197	97	.	4.83713
										chr1	51737105	51737461	WT_1_peak_198	103	.	6.58682	10.3368	6.55027	80		chr1	62426545	62426762	WT_2_peak_198	138	.	7.03436	13.8355	9.73052	65		chr1	63261105	63261679	NC_3_peak_198	92	.	4.0451	9.20574	5.74768	273		chr1	66354219	66355530	NC_4_peak_198	92	.	4.04743
										chr1	52055850	52056102	WT_1_peak_199	98	.	5.86436	9.86109	6.15117	173		chr1	62435771	62436269	WT_2_peak_199	259	.	6.88621	25.9168	20.7942	332		chr1	63367998	63368245	NC_3_peak_199	83	.	3.29143	8.32128	4.98331	85		chr1	66435840	66436108	NC_4_peak_199	64	.	4.04058
										chr1	52404653	52404916	WT_1_peak_200	200	.	11.0053	20.0218	15.1456	140		chr1	62437735	62438098	WT_2_peak_200	160	.	6.572	16.0378	11.7047	158		chr1	63521034	63521277	NC_3_peak_200	73	.	4.37353	7.31761	4.13241	124		chr1	66733977	66734396	NC_4_peak_200	100	.	5.34791
										chr1	52405268	52405501	WT_1_peak_201	74	.	5.43068	7.45628	4.12213	71		chr1	62438319	62440172	WT_2_peak_201	241	.	8.32088	24.183	19.1765	329		chr1	63522383	63523165	NC_3_peak_201	115	.	4.89148	11.5533	7.806	660		chr1	66925960	66926874	NC_4_peak_201	129	.	4.77569
										chr1	52550083	52550491	WT_1_peak_202	95	.	6.42299	9.50288	5.83721	223		chr1	62440805	62441010	WT_2_peak_202	109	.	6.06057	10.9292	7.14998	110		chr1	63523600	63524976	NC_3_peak_202	178	.	5.8991	17.8337	13.4699	91		chr1	66927134	66927755	NC_4_peak_202	121	.	5.66095
										chr1	52551701	52552018	WT_1_peak_203	103	.	6.58682	10.3368	6.55027	113		chr1	62686950	62687224	WT_2_peak_203	91	.	5.43205	9.14336	5.59794	50		chr1	63526173	63526532	NC_3_peak_203	56	.	3.75012	5.6854	2.776	307		chr1	66928238	66928468	NC_4_peak_203	95	.	4.91142
										chr1	52843365	52843889	WT_1_peak_204	132	.	7.72067	13.2727	9.09558	357		chr1	62784491	62784759	WT_2_peak_204	108	.	4.34639	10.8526	7.08115	123		chr1	63526746	63526947	NC_3_peak_204	110	.	5.12971	11.0379	7.34741	134		chr1	66930973	66936166	NC_4_peak_204	197	.	7.43568
										chr1	52844234	52844770	WT_1_peak_205	200	.	11.0053	20.0218	15.1456	145		chr1	63522473	63523140	WT_2_peak_205	116	.	6.03915	11.6666	7.80388	400		chr1	63592657	63593132	NC_3_peak_205	232	.	6.60298	23.2401	18.4764	398		chr1	66938450	66939261	NC_4_peak_205	121	.	6.07012
										chr1	52844977	52845884	WT_1_peak_206	134	.	8.44354	13.4943	9.29593	150		chr1	63523614	63525072	WT_2_peak_206	142	.	5.77035	14.2989	10.14	87		chr1	63594585	63594776	NC_3_peak_206	173	.	6.58772	17.3932	13.0583	81		chr1	66940251	66940604	NC_4_peak_206	72	.	4.19181
										chr1	53196889	53197070	WT_1_peak_207	76	.	5.46385	7.69458	4.31376	136		chr1	63592408	63593072	WT_2_peak_207	152	.	5.81665	15.2013	10.9536	499		chr1	63874036	63874424	NC_3_peak_207	173	.	6.76189	17.3307	13.001	77		chr1	66942692	66943321	NC_4_peak_207	80	.	4.61781
										chr1	53325860	53326049	WT_1_peak_208	76	.	4.75015	7.6743	4.30006	91		chr1	63594605	63594846	WT_2_peak_208	215	.	9.44205	21.5408	16.7314	98		chr1	63875103	63875537	NC_3_peak_208	71	.	4.12621	7.14618	3.98288	339		chr1	66943512	66944269	NC_4_peak_208	124	.	6.0274
										chr1	53729947	53730137	WT_1_peak_209	66	.	4.65491	6.66152	3.47284	112		chr1	63731970	63732205	WT_2_peak_209	115	.	5.58611	11.592	7.73974	146		chr1	64343340	64343521	NC_3_peak_209	108	.	4.89379	10.879	7.20911	29		chr1	66944534	66944756	NC_4_peak_209	229	.	8.22312
										chr1	53732219	53732748	WT_1_peak_210	110	.	7.01025	11.0264	7.15056	387		chr1	63732612	63732811	WT_2_peak_210	100	.	4.80274	10.0143	6.3534	131		chr1	64343840	64344030	NC_3_peak_210	178	.	6.41398	17.8689	13.501	61		chr1	67051710	67052053	NC_4_peak_210	73	.	4.07763
										chr1	53733546	53734144	WT_1_peak_211	151	.	8.08822	15.17	10.7759	440		chr1	63874035	63874418	WT_2_peak_211	117	.	6.33904	11.7965	7.91561	86		chr1	64746208	64746661	NC_3_peak_211	73	.	3.40474	7.313	4.12787	19		chr1	67052974	67053145	NC_4_peak_211	83	.	3.69203
										chr1	53740771	53740975	WT_1_peak_212	84	.	5.91071	8.4321	4.93227	87		chr1	64000527	64000722	WT_2_peak_212	82	.	5.25811	8.20163	4.79849	111		chr1	64746987	64747183	NC_3_peak_212	94	.	4.69064	9.45637	5.96988	118		chr1	67426480	67427068	NC_4_peak_212	211	.	8.12163
										chr1	53837754	53838014	WT_1_peak_213	57	.	4.23174	5.74973	2.74057	89		chr1	64746031	64746286	WT_2_peak_213	73	.	3.81091	7.31119	4.03371	29		chr1	64750086	64750506	NC_3_peak_213	137	.	6.06185	13.7153	9.72465	74		chr1	67427273	67427900	NC_4_peak_213	156	.	6.19303
										chr1	53838378	53838566	WT_1_peak_214	111	.	7.103	11.1789	7.28417	107		chr1	64916193	64916432	WT_2_peak_214	103	.	5.50705	10.3333	6.63157	175		chr1	64750715	64751041	NC_3_peak_214	78	.	4.34959	7.85629	4.58207	292		chr1	67428160	67428945	NC_4_peak_214	105	.	5.25019
										chr1	54051578	54051767	WT_1_peak_215	100	.	6.37954	10.0024	6.27459	78		chr1	64964479	64965110	WT_2_peak_215	84	.	4.99778	8.40835	4.96503	161		chr1	64899713	64899910	NC_3_peak_215	71	.	4.12621	7.14618	3.98288	11		chr1	67431162	67431841	NC_4_peak_215	80	.	3.90572
										chr1	55024443	55024924	WT_1_peak_216	109	.	6.75559	10.9493	7.08097	181		chr1	65067893	65068682	WT_2_peak_216	191	.	7.37842	19.1133	14.507	722		chr1	64910933	64911270	NC_3_peak_216	64	.	3.65732	6.48313	3.42481	52		chr1	67683611	67683899	NC_4_peak_216	68	.	3.83712
										chr1	55040404	55040628	WT_1_peak_217	86	.	6.03409	8.64127	5.11035	114		chr1	65372844	65373040	WT_2_peak_217	66	.	4.46014	6.6185	3.46781	116		chr1	64916197	64916501	NC_3_peak_217	166	.	6.24932	16.6224	12.3577	127		chr1	67686915	67687187	NC_4_peak_217	229	.	8.46565
										chr1	55213252	55213541	WT_1_peak_218	91	.	6.18356	9.10408	5.50217	93		chr1	65420738	65422289	WT_2_peak_218	164	.	6.97685	16.4175	12.0524	71		chr1	64916978	64917265	NC_3_peak_218	65	.	3.37091	6.5516	3.47797	215		chr1	67749930	67750114	NC_4_peak_218	241	.	5.71505
										chr1	56646765	56646951	WT_1_peak_219	66	.	4.65491	6.66152	3.47284	151		chr1	65513659	65514120	WT_2_peak_219	135	.	7.37811	13.5489	9.46621	391		chr1	64942600	64942817	NC_3_peak_219	66	.	3.86426	6.645	3.55852	74		chr1	67760247	67760419	NC_4_peak_219	120	.	5.64377
										chr1	58699135	58699581	WT_1_peak_220	78	.	4.17597	7.80402	4.41767	335		chr1	65527359	65528371	WT_2_peak_220	279	.	10.1038	27.9375	22.701	251		chr1	64952282	64952578	NC_3_peak_220	74	.	4.01661	7.47987	4.25715	140		chr1	67793265	67793503	NC_4_peak_220	59	.	3.31133
										chr1	58699803	58700023	WT_1_peak_221	97	.	4.85951	9.79911	6.09921	136		chr1	66181223	66181908	WT_2_peak_221	108	.	6.23764	10.8461	7.07653	178		chr1	64964073	64964986	NC_3_peak_221	151	.	6.17481	15.1912	11.0573	373		chr1	67815177	67815776	NC_4_peak_221	137	.	5.05928
										chr1	58816105	58816327	WT_1_peak_222	101	.	5.81279	10.1361	6.39521	93		chr1	66182110	66182608	WT_2_peak_222	90	.	5.35798	9.01911	5.48983	361		chr1	64996718	64997082	NC_3_peak_222	142	.	5.74489	14.2417	10.2054	103		chr1	67829615	67829830	NC_4_peak_222	66	.	3.76006
										chr1	59013855	59014032	WT_1_peak_223	67	.	4.19572	6.72205	3.51411	138		chr1	66207384	66207594	WT_2_peak_223	83	.	5.15129	8.34455	4.91472	32		chr1	65003387	65003752	NC_3_peak_223	156	.	5.84322	15.6656	11.4949	140		chr1	67830413	67830720	NC_4_peak_223	63	.	3.83059
										chr1	59297128	59297387	WT_1_peak_224	121	.	6.53939	12.1396	8.11174	75		chr1	66257503	66258731	WT_2_peak_224	188	.	8.5153	18.8259	14.2399	99		chr1	65059897	65060509	NC_3_peak_224	73	.	4.22708	7.33587	4.14706	352		chr1	67830910	67832097	NC_4_peak_224	360	.	9.75992
										chr1	59814330	59814511	WT_1_peak_225	104	.	6.66228	10.459	6.64949	132		chr1	66261892	66262188	WT_2_peak_225	69	.	4.32657	6.94999	3.75882	130		chr1	65068308	65068792	NC_3_peak_225	509	.	12.2919	50.9692	45.12	314		chr1	67832314	67832590	NC_4_peak_225	302	.	9.77627
										chr1	61056305	61057875	WT_1_peak_226	270	.	11.2148	27.0136	21.6898	1009		chr1	66354020	66354314	WT_2_peak_226	73	.	4.25609	7.39009	4.10541	275		chr1	65253936	65254144	NC_3_peak_226	258	.	7.74297	25.8967	20.9811	90		chr1	68197348	68197987	NC_4_peak_226	108	.	5.37538
										chr1	61058161	61058338	WT_1_peak_227	86	.	4.92536	8.6058	5.08306	80		chr1	66925888	66926294	WT_2_peak_227	73	.	3.49782	7.32071	4.04315	46		chr1	65420992	65421913	NC_3_peak_227	131	.	5.2828	13.1774	9.25196	122		chr1	68207281	68207468	NC_4_peak_227	76	.	4.54444
										chr1	61076853	61077181	WT_1_peak_228	107	.	5.72389	10.7214	6.87893	300		chr1	66926478	66926711	WT_2_peak_228	102	.	5.27604	10.2665	6.57353	108		chr1	65494872	65495442	NC_3_peak_228	72	.	4.32706	7.23445	4.05737	48		chr1	68220614	68221057	NC_4_peak_228	62	.	3.66027
										chr1	61077507	61077898	WT_1_peak_229	80	.	4.77402	8.02262	4.58911	210		chr1	66927054	66927290	WT_2_peak_229	123	.	6.00416	12.3931	8.44857	109		chr1	65513368	65513609	NC_3_peak_229	59	.	3.20237	5.93729	2.97527	6		chr1	68221234	68222328	NC_4_peak_229	56	.	3.0148
										chr1	61080366	61080688	WT_1_peak_230	110	.	5.69419	11.0428	7.16462	219		chr1	66927485	66927699	WT_2_peak_230	98	.	5.26127	9.88647	6.24467	105		chr1	65513909	65514155	NC_3_peak_230	165	.	6.79469	16.5009	12.2461	164		chr1	68227904	68229111	NC_4_peak_230	187	.	7.65946
										chr1	61081122	61081305	WT_1_peak_231	139	.	6.82809	13.9072	9.6657	80		chr1	66930909	66936063	WT_2_peak_231	248	.	10.6492	24.8154	19.7625	1490		chr1	65526894	65527249	NC_3_peak_231	100	.	4.68102	10.0821	6.51021	316		chr1	68229365	68229667	NC_4_peak_231	58	.	3.59791
										chr1	61081658	61082079	WT_1_peak_232	96	.	5.75035	9.67291	5.98233	274		chr1	66937246	66937572	WT_2_peak_232	95	.	5.86973	9.51934	5.92022	70		chr1	65527428	65528631	NC_3_peak_232	346	.	9.23576	34.6932	29.3284	166		chr1	68495695	68496028	NC_4_peak_232	82	.	4.7537
										chr1	61084019	61085059	WT_1_peak_233	110	.	5.91922	11.0667	7.18765	686		chr1	66939654	66939947	WT_2_peak_233	91	.	5.83752	9.13271	5.59035	250		chr1	65630751	65630937	NC_3_peak_233	160	.	6.17043	16.0192	11.8061	109		chr1	69766735	69766943	NC_4_peak_233	151	.	6.5497
										chr1	61086100	61086540	WT_1_peak_234	121	.	6.53939	12.1396	8.11174	272		chr1	66944159	66944775	WT_2_peak_234	171	.	8.68545	17.1111	12.6796	456		chr1	66181180	66181407	NC_3_peak_234	147	.	5.45772	14.7218	10.6339	52		chr1	69911893	69912416	NC_4_peak_234	73	.	4.56015
										chr1	61139715	61139958	WT_1_peak_235	74	.	4.29393	7.46063	4.12611	113		chr1	67052279	67052584	WT_2_peak_235	84	.	4.99778	8.40835	4.96503	139		chr1	66181652	66182601	NC_3_peak_235	349	.	11.749	34.988	29.6074	442		chr1	69993937	69994156	NC_4_peak_235	79	.	5.07529
										chr1	61141712	61142282	WT_1_peak_236	104	.	5.38021	10.4621	6.64949	432		chr1	67426792	67426987	WT_2_peak_236	159	.	7.44678	15.9236	11.6024	62		chr1	66183080	66183701	NC_3_peak_236	127	.	5.59605	12.7514	8.86847	283		chr1	69994538	69994731	NC_4_peak_236	64	.	4.1764
										chr1	61183756	61184936	WT_1_peak_237	290	.	10.0866	29.0899	23.6503	375		chr1	67427473	67429329	WT_2_peak_237	195	.	8.35818	19.5635	14.9171	263		chr1	66193687	66193904	NC_3_peak_237	64	.	3.52187	6.43646	3.38798	144		chr1	70206004	70206893	NC_4_peak_237	197	.	7.90742
										chr1	61317055	61318457	WT_1_peak_238	101	.	5.3945	10.1296	6.39193	1229		chr1	67429772	67430413	WT_2_peak_238	307	.	9.0346	30.7685	25.4184	555		chr1	66230609	66230857	NC_3_peak_238	75	.	4.34361	7.55286	4.32565	127		chr1	70207073	70207366	NC_4_peak_238	61	.	3.48837
										chr1	61319749	61320038	WT_1_peak_239	115	.	6.2014	11.5589	7.61002	54		chr1	67430927	67431413	WT_2_peak_239	80	.	3.91603	8.0735	4.69474	334		chr1	66257436	66258471	NC_3_peak_239	161	.	6.43553	16.182	11.9516	69		chr1	70220811	70221242	NC_4_peak_239	80	.	4.61781
										chr1	61724099	61725404	WT_1_peak_240	176	.	7.14119	17.6722	13.0115	892		chr1	67686997	67687726	WT_2_peak_240	96	.	5.34375	9.68459	6.07123	157		chr1	66259526	66259708	NC_3_peak_240	85	.	3.98405	8.50331	5.14842	137		chr1	70221954	70224095	NC_4_peak_240	264	.	10.5657
										chr1	61741407	61741765	WT_1_peak_241	89	.	4.61653	8.98793	5.41318	313		chr1	67687909	67688102	WT_2_peak_241	84	.	5.00688	8.42392	4.97981	74		chr1	66262753	66262958	NC_3_peak_241	67	.	3.66109	6.73611	3.63982	70		chr1	70326905	70327113	NC_4_peak_241	64	.	4.01827
										chr1	61741947	61742159	WT_1_peak_242	59	.	3.64463	5.97374	2.92418	28		chr1	67749955	67750484	WT_2_peak_242	96	.	3.98856	9.61638	6.00721	91		chr1	66269908	66270209	NC_3_peak_242	78	.	4.05595	7.83668	4.5676	181		chr1	70352420	70353718	NC_4_peak_242	179	.	7.29364
										chr1	62425103	62425376	WT_1_peak_243	86	.	5.53405	8.64595	5.11375	134		chr1	67792753	67792971	WT_2_peak_243	51	.	3.20575	5.11684	2.27135	133		chr1	66270730	66271271	NC_3_peak_243	144	.	5.81776	14.4052	10.3556	101		chr1	70410117	70410466	NC_4_peak_243	230	.	9.05124
										chr1	62435633	62436364	WT_1_peak_244	421	.	14.3221	42.1005	36.2267	443		chr1	67814553	67815752	WT_2_peak_244	121	.	6.07838	12.1329	8.214	622		chr1	66291318	66292173	NC_3_peak_244	66	.	3.31011	6.62474	3.53977	261		chr1	70411507	70412234	NC_4_peak_244	88	.	3.7217
										chr1	62437216	62440155	WT_1_peak_245	238	.	10.1117	23.8601	18.705	691		chr1	67829701	67829878	WT_2_peak_245	76	.	4.57394	7.67294	4.35525	97		chr1	66292547	66292985	NC_3_peak_245	105	.	4.60946	10.5657	6.93598	388		chr1	70412616	70413369	NC_4_peak_245	208	.	6.88936
										chr1	62440818	62441551	WT_1_peak_246	122	.	6.82478	12.2125	8.1762	147		chr1	67830418	67831892	WT_2_peak_246	590	.	17.9244	59.0581	52.8871	1031		chr1	66294471	66295161	NC_3_peak_246	231	.	8.11203	23.1969	18.4358	266		chr1	70873324	70873683	NC_4_peak_246	103	.	5.1307
										chr1	62688452	62689112	WT_1_peak_247	113	.	6.10733	11.3956	7.48303	137		chr1	67832397	67832697	WT_2_peak_247	93	.	3.78585	9.32886	5.76364	59		chr1	66340764	66341068	NC_3_peak_247	63	.	3.86833	6.39574	3.35393	280		chr1	71079191	71080841	NC_4_peak_247	189	.	7.55413
										chr1	62784219	62784652	WT_1_peak_248	86	.	4.46884	8.69096	5.15692	39		chr1	67987722	67987947	WT_2_peak_248	94	.	5.0519	9.49951	5.90141	110		chr1	66354116	66354901	NC_3_peak_248	228	.	6.62022	22.8401	18.103	629		chr1	72278671	72278884	NC_4_peak_248	127	.	6.39137
										chr1	63261189	63261450	WT_1_peak_249	162	.	8.76236	16.2824	11.7661	171		chr1	68220935	68221281	WT_2_peak_249	97	.	5.21327	9.79829	6.16895	302		chr1	66355299	66355967	NC_3_peak_249	85	.	4.25547	8.546	5.17155	148		chr1	72279855	72280097	NC_4_peak_249	76	.	4.56078
										chr1	63367696	63368222	WT_1_peak_250	107	.	5.72389	10.7214	6.87893	210		chr1	68221597	68221902	WT_2_peak_250	74	.	4.13793	7.44665	4.15465	149		chr1	66925982	66928063	NC_3_peak_250	221	.	7.66127	22.1821	17.4895	544		chr1	72280324	72280611	NC_4_peak_250	91	.	5.04194
										chr1	63523966	63524800	WT_1_peak_251	94	.	5.00777	9.41714	5.75731	149		chr1	68232169	68232503	WT_2_peak_251	89	.	4.31053	8.96046	5.44231	261		chr1	66928266	66928596	NC_3_peak_251	66	.	3.75097	6.67479	3.58643	54		chr1	72285348	72285875	NC_4_peak_251	117	.	5.86992
										chr1	63592518	63593083	WT_1_peak_252	101	.	4.87197	10.1584	6.41652	181		chr1	68269217	68270005	WT_2_peak_252	158	.	8.76991	15.839	11.5307	400		chr1	66930895	66935853	NC_3_peak_252	344	.	9.58731	34.4492	29.0994	1433		chr1	72519092	72519466	NC_4_peak_252	137	.	7.47617
										chr1	63594300	63594840	WT_1_peak_253	148	.	7.86808	14.8045	10.4553	455		chr1	68495288	68496074	WT_2_peak_253	80	.	4.76775	8.01173	4.64017	411		chr1	66936031	66936286	NC_3_peak_253	73	.	4.25973	7.39689	4.19306	32		chr1	74198356	74199287	NC_4_peak_253	170	.	7.07368
										chr1	63731939	63732365	WT_1_peak_254	75	.	4.65682	7.51633	4.17876	402		chr1	68496281	68496512	WT_2_peak_254	70	.	4.20992	7.02341	3.81078	141		chr1	66938544	66939856	NC_3_peak_254	114	.	5.51633	11.4558	7.72113	462		chr1	74733691	74734242	NC_4_peak_254	104	.	5.36233
										chr1	63946798	63947133	WT_1_peak_255	69	.	4.30969	6.92072	3.6788	298		chr1	69911803	69912018	WT_2_peak_255	61	.	4.34275	6.16741	3.09866	14		chr1	66940103	66940680	NC_3_peak_255	160	.	6.17043	16.0192	11.8061	129		chr1	74734417	74734679	NC_4_peak_255	78	.	4.51565
										chr1	64916759	64916990	WT_1_peak_256	57	.	3.90177	5.7017	2.70793	194		chr1	70194593	70194839	WT_2_peak_256	71	.	4.94079	7.11254	3.8704	39		chr1	66942752	66943521	NC_3_peak_256	108	.	5.19003	10.8081	7.15324	618		chr1	75707529	75707944	NC_4_peak_256	127	.	6.39137
										chr1	64964669	64964968	WT_1_peak_257	51	.	3.59633	5.18721	2.28887	128		chr1	70205947	70207355	WT_2_peak_257	241	.	9.94137	24.1251	19.1207	775		chr1	66944012	66944330	NC_3_peak_257	76	.	4.22417	7.61456	4.3776	63		chr1	75708397	75708655	NC_4_peak_257	127	.	6.39137
										chr1	65003247	65003581	WT_1_peak_258	91	.	5.07119	9.19705	5.57903	246		chr1	70220634	70220866	WT_2_peak_258	63	.	4.13205	6.34342	3.23336	88		chr1	66944525	66944787	NC_3_peak_258	314	.	9.08798	31.4651	26.253	132		chr1	75721886	75722399	NC_4_peak_258	134	.	6.32516
										chr1	65066919	65067096	WT_1_peak_259	70	.	4.24753	7.09139	3.80916	77		chr1	70221911	70223606	WT_2_peak_259	203	.	9.70729	20.3734	15.6593	912		chr1	67051772	67051949	NC_3_peak_259	61	.	3.62905	6.18355	3.18372	46		chr1	75725039	75726517	NC_4_peak_259	311	.	10.4795
										chr1	65067838	65068657	WT_1_peak_260	132	.	6.0495	13.2841	9.10653	511		chr1	70224400	70224964	WT_2_peak_260	82	.	5.30492	8.27717	4.85647	249		chr1	67052871	67053174	NC_3_peak_260	88	.	3.54868	8.88947	5.47377	155		chr1	75785664	75786048	NC_4_peak_260	300	.	9.21365
										chr1	65420742	65421925	WT_1_peak_261	252	.	10.9005	25.2566	20.0253	246		chr1	70352518	70353821	WT_2_peak_261	235	.	9.95168	23.5724	18.6141	969		chr1	67425171	67425794	NC_3_peak_261	89	.	4.74637	8.92313	5.50121	228		chr1	75786516	75788021	NC_4_peak_261	161	.	7.32359
										chr1	65513967	65514155	WT_1_peak_262	94	.	5.38402	9.40616	5.75196	88		chr1	70354068	70354684	WT_2_peak_262	96	.	3.98856	9.61638	6.00721	499		chr1	67426549	67428092	NC_3_peak_262	207	.	7.2343	20.7104	16.1234	1336		chr1	75788652	75790340	NC_4_peak_262	150	.	6.96813
										chr1	65527493	65528360	WT_1_peak_263	150	.	6.31736	15.0735	10.7026	164		chr1	70410024	70410646	WT_2_peak_263	62	.	3.65214	6.22935	3.14851	615		chr1	67428321	67429115	NC_3_peak_263	176	.	6.32207	17.6489	13.2969	663		chr1	75854564	75855008	NC_4_peak_263	104	.	5.75923
										chr1	66257038	66257286	WT_1_peak_264	62	.	4.23522	6.2523	3.14847	130		chr1	70411445	70411872	WT_2_peak_264	173	.	5.86325	17.3319	12.8792	358		chr1	67431170	67431817	NC_3_peak_264	120	.	4.55463	12.0299	8.23187	47		chr1	75936593	75936996	NC_4_peak_264	132	.	7.42565
										chr1	66257466	66257663	WT_1_peak_265	108	.	5.99989	10.8256	6.97233	115		chr1	70412057	70412655	WT_2_peak_265	76	.	4.11663	7.68396	4.36506	516		chr1	67683616	67684043	NC_3_peak_265	99	.	4.34624	9.94276	6.38827	195		chr1	77168385	77168787	NC_4_peak_265	91	.	5.64829
										chr1	66258195	66258475	WT_1_peak_266	79	.	4.71801	7.9252	4.51106	243		chr1	70412842	70413392	WT_2_peak_266	248	.	9.12357	24.808	19.7595	422		chr1	67684595	67684938	NC_3_peak_266	110	.	5.12971	11.0379	7.34741	256		chr1	77218686	77218891	NC_4_peak_266	84	.	4.23179
										chr1	66354165	66355037	WT_1_peak_267	122	.	6.59435	12.2332	8.19595	122		chr1	70646890	70647149	WT_2_peak_267	88	.	6.03257	8.85614	5.36754	52		chr1	67686990	67688040	NC_3_peak_267	229	.	8.25493	22.9889	18.2408	164		chr1	77219545	77220430	NC_4_peak_267	181	.	7.86293
										chr1	66924367	66924852	WT_1_peak_268	112	.	5.78724	11.2124	7.31544	348		chr1	70873341	70873587	WT_2_peak_268	70	.	4.7489	7.084	3.85619	36		chr1	67749806	67750258	NC_3_peak_268	306	.	6.1214	30.6989	25.5234	163		chr1	77321571	77321884	NC_4_peak_268	76	.	4.91636
										chr1	66925542	66925723	WT_1_peak_269	80	.	4.77402	8.02262	4.58911	72		chr1	70874760	70874952	WT_2_peak_269	121	.	6.07838	12.1329	8.214	53		chr1	67793248	67793441	NC_3_peak_269	83	.	3.72689	8.39604	5.05046	108		chr1	77436942	77437140	NC_4_peak_269	81	.	4.81893
										chr1	66926091	66926505	WT_1_peak_270	167	.	7.63843	16.7445	12.1761	155		chr1	70875202	70875480	WT_2_peak_270	70	.	4.57819	7.0914	3.85882	86		chr1	67805605	67805850	NC_3_peak_270	71	.	4.13207	7.15724	3.99342	174		chr1	77437326	77438269	NC_4_peak_270	162	.	7.63884
										chr1	66926692	66928149	WT_1_peak_271	139	.	7.35202	13.9404	9.69201	144		chr1	71078450	71078691	WT_2_peak_271	55	.	3.8142	5.55529	2.60307	27		chr1	67814305	67815659	NC_3_peak_271	113	.	4.29293	11.3123	7.59313	1212		chr1	77438470	77438646	NC_4_peak_271	83	.	5.15615
										chr1	66929846	66930064	WT_1_peak_272	59	.	4.07155	5.98334	2.93143	68		chr1	71078947	71081217	WT_2_peak_272	209	.	7.54716	20.9357	16.1729	1939		chr1	67830457	67831889	NC_3_peak_272	400	.	10.1412	40.0813	34.5099	984		chr1	77590638	77590817	NC_4_peak_272	96	.	4.64477
										chr1	66930971	66936056	WT_1_peak_273	290	.	12.0282	29.0719	23.6344	3122		chr1	71081495	71081744	WT_2_peak_273	60	.	4.2612	6.03776	2.99866	205		chr1	67832387	67832784	NC_3_peak_273	197	.	6.81486	19.7205	15.2085	68		chr1	77594899	77595567	NC_4_peak_273	73	.	4.07763
										chr1	66940671	66940869	WT_1_peak_274	85	.	5.08944	8.56489	5.05267	133		chr1	72125709	72125991	WT_2_peak_274	72	.	5.20895	7.28478	4.00917	184		chr1	68215410	68215671	NC_3_peak_274	77	.	4.27034	7.70389	4.45064	196		chr1	77619355	77619550	NC_4_peak_274	88	.	4.90642
										chr1	66943556	66943753	WT_1_peak_275	74	.	4.29393	7.46063	4.12611	85		chr1	72280340	72280596	WT_2_peak_275	85	.	5.28926	8.57229	5.11474	98		chr1	68220721	68221306	NC_3_peak_275	67	.	3.20943	6.7928	3.68223	523		chr1	77678830	77679186	NC_4_peak_275	138	.	6.32239
										chr1	66944346	66944704	WT_1_peak_276	101	.	6.25447	10.141	6.39987	45		chr1	72516586	72516768	WT_2_peak_276	78	.	5.43155	7.88897	4.54229	161		chr1	68221557	68221835	NC_3_peak_276	60	.	3.36339	6.08917	3.11179	62		chr1	77679694	77680445	NC_4_peak_276	67	.	3.34298
										chr1	67052404	67052612	WT_1_peak_277	91	.	5.42652	9.1341	5.52469	93		chr1	74198304	74199072	WT_2_peak_277	105	.	4.46519	10.5378	6.81987	91		chr1	68222175	68222504	NC_3_peak_277	132	.	5.67039	13.2952	9.35366	150		chr1	77680729	77682910	NC_4_peak_277	508	.	13.3644
										chr1	67053121	67053481	WT_1_peak_278	159	.	7.99746	15.9486	11.4692	195		chr1	74733176	74733802	WT_2_peak_278	223	.	6.60007	22.3333	17.4669	154		chr1	68227881	68228469	NC_3_peak_278	87	.	4.50206	8.75813	5.35301	288		chr1	77749397	77749575	NC_4_peak_278	62	.	4.2087
										chr1	67426596	67429278	WT_1_peak_279	109	.	5.10397	10.9842	7.11055	1760		chr1	75723719	75724209	WT_2_peak_279	77	.	4.63561	7.78123	4.44781	291		chr1	68228751	68229435	NC_3_peak_279	173	.	6.78988	17.3912	13.0565	162		chr1	77756273	77756527	NC_4_peak_279	88	.	4.86281
										chr1	67429483	67430430	WT_1_peak_280	280	.	10.4893	28.0986	22.7193	841		chr1	75724788	75726367	WT_2_peak_280	111	.	4.24894	11.1894	7.38175	111		chr1	68269077	68269276	NC_3_peak_280	60	.	3.15249	6.02403	3.05044	64		chr1	77756964	77759069	NC_4_peak_280	274	.	9.04428
										chr1	67430747	67432054	WT_1_peak_281	114	.	6.38996	11.4867	7.56342	949		chr1	75726589	75726796	WT_2_peak_281	152	.	6.84057	15.2506	10.9989	147		chr1	68314531	68314708	NC_3_peak_281	96	.	4.9626	9.66791	6.15216	47		chr1	77779156	77779493	NC_4_peak_281	108	.	4.22072
										chr1	67683283	67683834	WT_1_peak_282	114	.	5.91182	11.4379	7.518	96		chr1	75785648	75786035	WT_2_peak_282	117	.	5.1292	11.7441	7.87198	243		chr1	68376309	68376585	NC_3_peak_282	86	.	4.45611	8.66516	5.27325	58		chr1	77780867	77781218	NC_4_peak_282	81	.	4.20241
										chr1	67686990	67687461	WT_1_peak_283	134	.	7.05005	13.4286	9.23886	355		chr1	75786259	75789631	WT_2_peak_283	292	.	12.1147	29.2239	23.9351	650		chr1	68492079	68492346	NC_3_peak_283	119	.	5.79222	11.9901	8.19747	113		chr1	77831016	77832300	NC_4_peak_283	113	.	5.45343
										chr1	67688025	67688209	WT_1_peak_284	77	.	4.97045	7.73526	4.35277	93		chr1	75789873	75790340	WT_2_peak_284	93	.	5.5639	9.36353	5.79579	146		chr1	68495698	68496319	NC_3_peak_284	129	.	5.89568	12.9777	9.07123	274		chr1	77835044	77835296	NC_4_peak_284	105	.	5.23976
										chr1	67814703	67814931	WT_1_peak_285	92	.	5.0948	9.23965	5.60631	202		chr1	77219052	77220349	WT_2_peak_285	185	.	6.90414	18.5529	13.9879	578		chr1	69911884	69912070	NC_3_peak_285	87	.	4.80427	8.71024	5.31317	32		chr1	77860878	77861166	NC_4_peak_285	78	.	4.65282
										chr1	67830495	67832789	WT_1_peak_286	203	.	6.8772	20.3304	15.4299	991		chr1	77321784	77322242	WT_2_peak_286	90	.	5.78089	9.04196	5.51123	323		chr1	69915351	69915733	NC_3_peak_286	86	.	4.45611	8.66516	5.27325	80		chr1	77874052	77874366	NC_4_peak_286	99	.	5.49498
										chr1	67987699	67987960	WT_1_peak_287	77	.	4.95081	7.70326	4.32156	144		chr1	77437741	77438453	WT_2_peak_287	145	.	7.98495	14.5506	10.3689	337		chr1	69993865	69994045	NC_3_peak_287	105	.	5.83237	10.5381	6.90993	128		chr1	77875004	77875458	NC_4_peak_287	213	.	7.52011
										chr1	68218780	68219043	WT_1_peak_288	78	.	4.66723	7.83657	4.44574	126		chr1	77679825	77682093	WT_2_peak_288	201	.	8.95572	20.1341	15.4364	887		chr1	70034308	70034498	NC_3_peak_288	130	.	5.93143	13.0492	9.13579	100		chr1	77889187	77890917	NC_4_peak_288	160	.	6.81169
										chr1	68221019	68221711	WT_1_peak_289	148	.	6.86103	14.8453	10.4938	607		chr1	77682326	77682953	WT_2_peak_289	415	.	11.2097	41.5754	35.8567	500		chr1	70071924	70072102	NC_3_peak_289	56	.	3.8668	5.64333	2.74655	176		chr1	77975035	77977682	NC_4_peak_289	175	.	6.63539
										chr1	68221969	68222467	WT_1_peak_290	86	.	4.97838	8.6995	5.16503	357		chr1	77756856	77759178	WT_2_peak_290	200	.	8.63515	20.078	15.3857	770		chr1	70143346	70143569	NC_3_peak_290	56	.	3.75012	5.6854	2.776	162		chr1	77977895	77978155	NC_4_peak_290	73	.	4.07763
										chr1	68230528	68230854	WT_1_peak_291	88	.	5.43912	8.81833	5.27252	195		chr1	77779033	77779512	WT_2_peak_291	198	.	8.48713	19.8039	15.1383	384		chr1	70204502	70204847	NC_3_peak_291	79	.	4.25779	7.96836	4.68136	137		chr1	77978392	77978902	NC_4_peak_291	214	.	7.75927
										chr1	68232133	68232314	WT_1_peak_292	59	.	3.89603	5.93899	2.89173	82		chr1	77830930	77831222	WT_2_peak_292	80	.	4.63401	8.08442	4.70014	83		chr1	70206036	70207112	NC_3_peak_292	276	.	9.13122	27.6204	22.6008	475		chr1	77979628	77981352	NC_4_peak_292	230	.	8.79636
										chr1	68378118	68378334	WT_1_peak_293	102	.	5.86164	10.2183	6.46718	80		chr1	77831561	77832033	WT_2_peak_293	86	.	5.14742	8.66349	5.19143	363		chr1	70209196	70209383	NC_3_peak_293	78	.	3.80296	7.81153	4.54364	83		chr1	78001731	78002425	NC_4_peak_293	97	.	5.3919
										chr1	68496895	68497082	WT_1_peak_294	99	.	5.09904	9.93036	6.21242	64		chr1	77832280	77832457	WT_2_peak_294	90	.	5.34756	9.00161	5.47836	97		chr1	70213841	70214304	NC_3_peak_294	154	.	6.70764	15.4346	11.2796	272		chr1	78002605	78004749	NC_4_peak_294	358	.	12.5111
										chr1	70205736	70207436	WT_1_peak_295	198	.	9.38298	19.821	14.9666	349		chr1	77833617	77833970	WT_2_peak_295	55	.	3.21223	5.54327	2.59501	39		chr1	70220881	70221282	NC_3_peak_295	159	.	6.35084	15.9974	11.7873	286		chr1	78004948	78010200	NC_4_peak_295	1363	.	32.8968
										chr1	70221526	70223530	WT_1_peak_296	280	.	12.5297	28.0539	22.6811	939		chr1	77889330	77889900	WT_2_peak_296	136	.	7.20798	13.697	9.60251	446		chr1	70221990	70224010	NC_3_peak_296	284	.	10.3866	28.4999	23.4337	1147		chr1	78010607	78011419	NC_4_peak_296	139	.	6.38467
										chr1	70352548	70354966	WT_1_peak_297	233	.	9.53981	23.3829	18.2657	774		chr1	77890107	77891055	WT_2_peak_297	131	.	7.12335	13.1246	9.09304	313		chr1	70224822	70225044	NC_3_peak_297	75	.	4.3181	7.50555	4.28166	60		chr1	78254907	78255162	NC_4_peak_297	97	.	5.19503
										chr1	70410158	70410543	WT_1_peak_298	55	.	3.57059	5.59911	2.61699	248		chr1	77975080	77979054	WT_2_peak_298	473	.	15.9062	47.3189	41.4146	3447		chr1	70227801	70228155	NC_3_peak_298	103	.	5.12668	10.3306	6.72953	283		chr1	78303545	78303739	NC_4_peak_298	325	.	10.314
										chr1	70411295	70411988	WT_1_peak_299	215	.	8.83316	21.5067	16.5168	549		chr1	77979308	77981645	WT_2_peak_299	278	.	8.52564	27.864	22.6321	376		chr1	70317807	70318007	NC_3_peak_299	82	.	4.55234	8.24122	4.91941	129		chr1	78303985	78305086	NC_4_peak_299	227	.	8.15526
										chr1	70412169	70412590	WT_1_peak_300	182	.	7.91938	18.2373	13.5219	270		chr1	77981953	77982200	WT_2_peak_300	124	.	6.48367	12.4522	8.49737	135		chr1	70326475	70326710	NC_3_peak_300	86	.	4.43021	8.61257	5.22349	127		chr1	78649854	78650145	NC_4_peak_300	125	.	6.56839
										chr1	70412835	70413430	WT_1_peak_301	176	.	7.14119	17.6722	13.0115	406		chr1	78002094	78004724	WT_2_peak_301	280	.	10.8069	28.0984	22.8542	1267		chr1	70327391	70327577	NC_3_peak_301	59	.	3.51345	5.95247	2.98947	38		chr1	84076596	84077471	NC_4_peak_301	145	.	6.71544
										chr1	70873270	70873697	WT_1_peak_302	80	.	4.77402	8.02262	4.58911	285		chr1	78004946	78010308	WT_2_peak_302	571	.	20.9757	57.1874	51.0552	1179		chr1	70352480	70353798	NC_3_peak_302	176	.	6.71608	17.6798	13.324	758		chr1	84178135	84178411	NC_4_peak_302	81	.	5.19526
										chr1	70874238	70874802	WT_1_peak_303	131	.	6.90269	13.1768	9.00696	95		chr1	78010582	78011069	WT_2_peak_303	88	.	5.46956	8.86815	5.37896	388		chr1	70410076	70410710	NC_3_peak_303	132	.	5.82701	13.2341	9.30206	332		chr1	84301739	84302038	NC_4_peak_303	96	.	4.97777
										chr1	71079241	71081776	WT_1_peak_304	182	.	7.64556	18.2043	13.4935	1209		chr1	78304515	78304727	WT_2_peak_304	81	.	5.38995	8.1068	4.71236	129		chr1	70411515	70413366	NC_3_peak_304	179	.	6.25093	17.9039	13.5343	573		chr1	84433392	84433900	NC_4_peak_304	104	.	5.03707
										chr1	72281146	72281911	WT_1_peak_305	77	.	4.95081	7.70326	4.32156	615		chr1	78619859	78620323	WT_2_peak_305	83	.	4.97069	8.36192	4.92591	85		chr1	70874403	70874998	NC_3_peak_305	106	.	4.52733	10.6889	7.04305	71		chr1	84479025	84479457	NC_4_peak_305	130	.	5.72269
										chr1	72283051	72283475	WT_1_peak_306	126	.	6.85497	12.6744	8.59572	256		chr1	78649827	78650546	WT_2_peak_306	285	.	10.4265	28.5786	23.3206	154		chr1	71078420	71078990	NC_3_peak_306	185	.	7.8392	18.5791	14.147	114		chr1	84479847	84481120	NC_4_peak_306	139	.	5.99651
										chr1	74198393	74198829	WT_1_peak_307	121	.	6.31996	12.1651	8.13354	202		chr1	79322889	79323254	WT_2_peak_307	62	.	4.80396	6.27727	3.17833	262		chr1	71079247	71080995	NC_3_peak_307	198	.	6.51936	19.8861	15.3582	1223		chr1	84481364	84481846	NC_4_peak_307	91	.	5.43359
										chr1	74733181	74734168	WT_1_peak_308	282	.	11.1968	28.2077	22.8234	178		chr1	84076982	84077662	WT_2_peak_308	109	.	4.91548	10.9265	7.14741	545		chr1	71081416	71081717	NC_3_peak_308	145	.	6.06239	14.535	10.4698	151		chr1	84482076	84482253	NC_4_peak_308	64	.	4.1764
										chr1	75724819	75725188	WT_1_peak_309	187	.	8.17788	18.7194	13.9621	283		chr1	84479909	84480723	WT_2_peak_309	235	.	10.6163	23.5948	18.6359	654		chr1	72208525	72209006	NC_3_peak_309	74	.	4.61922	7.45246	4.23126	12		chr1	84504868	84505698	NC_4_peak_309	167	.	6.7161
										chr1	75725394	75726384	WT_1_peak_310	151	.	6.79605	15.165	10.7719	78		chr1	84504061	84504246	WT_2_peak_310	97	.	5.37137	9.73351	6.11818	96		chr1	72280009	72280287	NC_3_peak_310	72	.	4.16326	7.21606	4.04529	203		chr1	84506921	84507113	NC_4_peak_310	112	.	4.89439
										chr1	75726755	75727005	WT_1_peak_311	93	.	5.7563	9.33539	5.69745	201		chr1	84504781	84505854	WT_2_peak_311	120	.	4.94907	12.0315	8.12048	750		chr1	72281115	72281312	NC_3_peak_311	157	.	6.24805	15.7717	11.5904	99		chr1	84540721	84540901	NC_4_peak_311	98	.	5.64674
										chr1	75785859	75786048	WT_1_peak_312	176	.	8.14311	17.657	12.9982	86		chr1	84573297	84573881	WT_2_peak_312	111	.	5.77446	11.1891	7.38165	134		chr1	72284388	72285112	NC_3_peak_312	85	.	4.52979	8.50527	5.14999	388		chr1	84688891	84689149	NC_4_peak_312	104	.	4.71956
										chr1	75786263	75788509	WT_1_peak_313	270	.	11.2623	27.0979	21.7683	1007		chr1	84689292	84690037	WT_2_peak_313	99	.	4.91894	9.91846	6.27399	528		chr1	72285400	72286153	NC_3_peak_313	228	.	8.42768	22.8298	18.0936	429		chr1	84689522	84689847	NC_4_peak_313	129	.	5.02011
										chr1	75788758	75789317	WT_1_peak_314	84	.	5.04752	8.4934	4.98723	519		chr1	84726831	84727352	WT_2_peak_314	134	.	6.36952	13.4907	9.42713	394		chr1	72519083	72519321	NC_3_peak_314	154	.	7.7236	15.4792	11.319	122		chr1	84726900	84727550	NC_4_peak_314	75	.	4.06283
										chr1	75789628	75790159	WT_1_peak_315	92	.	5.49529	9.24912	5.61484	21		chr1	84727580	84727773	WT_2_peak_315	73	.	4.73583	7.35145	4.07043	49		chr1	72620311	72620517	NC_3_peak_315	88	.	5.63863	8.81385	5.40275	47		chr1	85196200	85196446	NC_4_peak_315	66	.	4.13767
										chr1	77217185	77217480	WT_1_peak_316	74	.	4.96221	7.42543	4.09655	155		chr1	85198248	85198597	WT_2_peak_316	81	.	5.01054	8.11086	4.71628	281		chr1	74198521	74199442	NC_3_peak_316	254	.	9.72459	25.4387	20.5458	314		chr1	85196679	85197331	NC_4_peak_316	142	.	6.52391
										chr1	77219075	77220382	WT_1_peak_317	151	.	8.36462	15.1739	10.7797	534		chr1	85198800	85200249	WT_2_peak_317	178	.	7.99551	17.8844	13.3873	1267		chr1	74733503	74734108	NC_3_peak_317	73	.	3.8083	7.30552	4.12105	220		chr1	85198807	85200135	NC_4_peak_317	173	.	7.22231
										chr1	77322819	77323328	WT_1_peak_318	76	.	5.10835	7.65855	4.28656	411		chr1	85202563	85202742	WT_2_peak_318	97	.	5.21143	9.7949	6.16751	41		chr1	75707500	75708157	NC_3_peak_318	141	.	6.4999	14.1613	10.1325	121		chr1	85202176	85202746	NC_4_peak_318	129	.	5.02011
										chr1	77678615	77678820	WT_1_peak_319	80	.	4.77402	8.02262	4.58911	50		chr1	85275451	85275894	WT_2_peak_319	89	.	4.18767	8.97768	5.4569	368		chr1	75709800	75710060	NC_3_peak_319	80	.	4.76665	8.00983	4.72045	66		chr1	85204473	85204701	NC_4_peak_319	80	.	4.47656
										chr1	77679941	77680615	WT_1_peak_320	98	.	5.41056	9.80276	6.10131	545		chr1	85360095	85360468	WT_2_peak_320	91	.	5.66258	9.18306	5.63196	229		chr1	75721678	75721880	NC_3_peak_320	113	.	5.47461	11.374	7.64629	104		chr1	85274606	85274955	NC_4_peak_320	90	.	4.96358
										chr1	77681024	77682461	WT_1_peak_321	208	.	8.47593	20.8235	15.887	1068		chr1	85406780	85407481	WT_2_peak_321	762	.	21.9316	76.2675	69.7668	413		chr1	75723677	75724274	NC_3_peak_321	202	.	6.84808	20.2592	15.7089	495		chr1	85277005	85277179	NC_4_peak_321	131	.	6.20901
										chr1	77682731	77682977	WT_1_peak_322	181	.	8.12868	18.1278	13.421	128		chr1	85495923	85496235	WT_2_peak_322	62	.	3.65923	6.2434	3.14851	70		chr1	75724966	75726448	NC_3_peak_322	369	.	10.8871	36.9778	31.5176	468		chr1	85339034	85339439	NC_4_peak_322	85	.	4.54861
										chr1	77757178	77759442	WT_1_peak_323	211	.	8.91151	21.1182	16.1554	1025		chr1	85527519	85527703	WT_2_peak_323	106	.	6.34704	10.6512	6.91375	89		chr1	75785505	75786048	NC_3_peak_323	318	.	7.39032	31.844	26.6151	395		chr1	85343447	85343637	NC_4_peak_323	109	.	5.4622
										chr1	77759807	77760065	WT_1_peak_324	82	.	4.5623	8.25996	4.78744	114		chr1	85581941	85582141	WT_2_peak_324	103	.	5.71608	10.3371	6.63538	166		chr1	75786508	75788021	NC_3_peak_324	191	.	7.63234	19.1541	14.6853	828		chr1	85343890	85344378	NC_4_peak_324	237	.	9.15353
										chr1	77781501	77781824	WT_1_peak_325	78	.	5.22373	7.84231	4.45132	261		chr1	85582345	85582538	WT_2_peak_325	75	.	4.1811	7.53089	4.22807	45		chr1	75788489	75788697	NC_3_peak_325	64	.	3.52187	6.43646	3.38798	87		chr1	85360354	85360665	NC_4_peak_325	84	.	4.64287
										chr1	77888264	77888469	WT_1_peak_326	79	.	5.26336	7.90539	4.49686	52		chr1	85583503	85583752	WT_2_peak_326	93	.	5.5639	9.36353	5.79579	92		chr1	75788879	75789223	NC_3_peak_326	151	.	6.54214	15.1048	10.9788	221		chr1	85372683	85373319	NC_4_peak_326	99	.	5.30133
										chr1	77889713	77890699	WT_1_peak_327	183	.	9.41079	18.3192	13.5972	623		chr1	85706929	85707491	WT_2_peak_327	86	.	4.29769	8.63616	5.17027	481		chr1	75789437	75790313	NC_3_peak_327	71	.	3.53946	7.18646	4.01688	804		chr1	85406062	85407567	NC_4_peak_327	1957	.	36.9385
										chr1	77975716	77975930	WT_1_peak_328	70	.	4.24753	7.09139	3.80916	171		chr1	85849966	85850189	WT_2_peak_328	94	.	6.06011	9.48945	5.89302	116		chr1	75854663	75855069	NC_3_peak_328	104	.	5.36948	10.442	6.82982	361		chr1	85463421	85464137	NC_4_peak_328	394	.	12.3134
										chr1	77976142	77979058	WT_1_peak_329	366	.	14.4654	36.674	30.955	2346		chr1	85911853	85912047	WT_2_peak_329	62	.	4.78828	6.25099	3.15409	169		chr1	77168101	77168475	NC_3_peak_329	67	.	4.39444	6.78566	3.67525	38		chr1	85495909	85496247	NC_4_peak_329	107	.	4.54957
										chr1	77979327	77981021	WT_1_peak_330	243	.	11.0543	24.3444	19.1637	613		chr1	86705262	86705702	WT_2_peak_330	232	.	7.9215	23.2819	18.3436	308		chr1	77218768	77219120	NC_3_peak_330	75	.	3.67493	7.51044	4.28591	111		chr1	85583070	85583563	NC_4_peak_330	104	.	5.57316
										chr1	78001622	78002144	WT_1_peak_331	93	.	5.57298	9.37865	5.73342	168		chr1	86705900	86706813	WT_2_peak_331	125	.	6.7587	12.5119	8.54984	810		chr1	77219534	77220430	NC_3_peak_331	306	.	9.22139	30.6579	25.4844	83		chr1	85706731	85707908	NC_4_peak_331	272	.	10.0457
										chr1	78002535	78004712	WT_1_peak_332	231	.	10.3369	23.1125	18.0102	1672		chr1	86912730	86914288	WT_2_peak_332	251	.	9.55428	25.1064	20.0336	752		chr1	77323225	77323439	NC_3_peak_332	99	.	5.47796	9.92149	6.37114	56		chr1	85850010	85850401	NC_4_peak_332	122	.	6.15856
										chr1	78004922	78009855	WT_1_peak_333	363	.	14.298	36.3805	30.6661	1208		chr1	86915562	86916728	WT_2_peak_333	117	.	5.31612	11.7872	7.91003	265		chr1	77437014	77438623	NC_3_peak_333	108	.	4.89379	10.879	7.20911	671		chr1	86389265	86389615	NC_4_peak_333	70	.	4.71757
										chr1	78010064	78010365	WT_1_peak_334	131	.	6.87359	13.127	8.96636	169		chr1	87329678	87330840	WT_2_peak_334	156	.	7.31055	15.6759	11.3774	305		chr1	77514128	77514426	NC_3_peak_334	83	.	3.89942	8.30268	4.96548	155		chr1	86396473	86396787	NC_4_peak_334	129	.	4.90774
										chr1	78010576	78010956	WT_1_peak_335	82	.	5.08619	8.23665	4.76539	37		chr1	87435819	87436023	WT_2_peak_335	59	.	4.04973	5.94729	2.91909	85		chr1	77540740	77540942	NC_3_peak_335	214	.	6.77018	21.4365	16.7993	69		chr1	86696336	86696613	NC_4_peak_335	55	.	3.96489
										chr1	78620135	78620425	WT_1_peak_336	79	.	5.08478	7.9211	4.50719	164		chr1	87717891	87718078	WT_2_peak_336	79	.	4.93036	7.97705	4.61948	81		chr1	77590511	77591051	NC_3_peak_336	99	.	4.94288	9.96634	6.41037	459		chr1	86705546	86705981	NC_4_peak_336	121	.	4.84082
										chr1	78649822	78650328	WT_1_peak_337	233	.	9.53981	23.3829	18.2657	113		chr1	87806255	87806623	WT_2_peak_337	71	.	4.27535	7.14154	3.89696	343		chr1	77604202	77604638	NC_3_peak_337	90	.	4.7922	9.01052	5.57727	79		chr1	86706472	86706791	NC_4_peak_337	113	.	5.47023
										chr1	78651304	78651642	WT_1_peak_338	52	.	3.90958	5.24575	2.33241	28		chr1	87928702	87929055	WT_2_peak_338	80	.	5.14464	8.01813	4.64508	235		chr1	77674031	77674220	NC_3_peak_338	110	.	5.33343	11.0949	7.40165	72		chr1	86868460	86868739	NC_4_peak_338	60	.	3.53888
										chr1	84076607	84076971	WT_1_peak_339	91	.	5.44949	9.17256	5.55951	128		chr1	88682981	88684022	WT_2_peak_339	238	.	7.95073	23.8608	18.8814	864		chr1	77677668	77678057	NC_3_peak_339	115	.	5.3603	11.5133	7.77567	298		chr1	86870304	86870477	NC_4_peak_339	75	.	4.69585
										chr1	84077259	84077720	WT_1_peak_340	92	.	5.49529	9.24912	5.61484	145		chr1	88684387	88684568	WT_2_peak_340	72	.	3.55603	7.22639	3.96935	105		chr1	77680053	77680612	NC_3_peak_340	127	.	4.35501	12.7066	8.83092	319		chr1	86912808	86913372	NC_4_peak_340	154	.	6.52148
										chr1	84479300	84479654	WT_1_peak_341	70	.	4.24753	7.09139	3.80916	74		chr1	88684836	88687661	WT_2_peak_341	258	.	8.33494	25.8017	20.6848	373		chr1	77680816	77682476	NC_3_peak_341	145	.	5.22591	14.501	10.4427	1287		chr1	86916047	86916601	NC_4_peak_341	80	.	4.17702
										chr1	84480287	84480970	WT_1_peak_342	74	.	4.82372	7.49564	4.15926	419		chr1	88731736	88731990	WT_2_peak_342	159	.	8.53409	15.9065	11.5879	111		chr1	77682722	77682961	NC_3_peak_342	1017	.	20.5428	101.775	95.3451	121		chr1	87329659	87330040	NC_4_peak_342	171	.	7.3502
										chr1	84504955	84505685	WT_1_peak_343	114	.	5.52346	11.4697	7.54875	89		chr1	88890642	88890961	WT_2_peak_343	103	.	5.33256	10.3728	6.6684	206		chr1	77755880	77756142	NC_3_peak_343	92	.	4.0451	9.20574	5.74768	100		chr1	87330220	87330439	NC_4_peak_343	119	.	5.55942
										chr1	84506703	84507094	WT_1_peak_344	107	.	5.72883	10.7302	6.88636	292		chr1	88991822	88992479	WT_2_peak_344	139	.	5.60485	13.9242	9.80965	510		chr1	77757075	77759130	NC_3_peak_344	325	.	9.28555	32.5294	27.2662	991		chr1	87392725	87392902	NC_4_peak_344	81	.	4.67161
										chr1	84573608	84574277	WT_1_peak_345	99	.	5.09904	9.93036	6.21242	146		chr1	88993200	88993649	WT_2_peak_345	117	.	6.33904	11.7965	7.91561	83		chr1	77762310	77762497	NC_3_peak_345	78	.	4.21441	7.88139	4.60493	48		chr1	88000326	88001085	NC_4_peak_345	76	.	4.89447
										chr1	84689456	84690060	WT_1_peak_346	128	.	6.94648	12.8284	8.70782	59		chr1	89022065	89022374	WT_2_peak_346	137	.	6.71623	13.706	9.61016	114		chr1	77779244	77779490	NC_3_peak_346	127	.	4.46529	12.728	8.85081	132		chr1	88611087	88611332	NC_4_peak_346	80	.	4.29202
										chr1	84727207	84727650	WT_1_peak_347	86	.	5.16783	8.69814	5.16381	319		chr1	89911202	89911653	WT_2_peak_347	95	.	5.25369	9.52449	5.92468	294		chr1	77780329	77781055	NC_3_peak_347	85	.	3.87655	8.51432	5.15684	193		chr1	88682899	88683300	NC_4_peak_347	130	.	5.75665
										chr1	85198100	85199924	WT_1_peak_348	100	.	4.68102	10.0821	6.3511	1605		chr1	89919860	89920249	WT_2_peak_348	88	.	5.28253	8.89211	5.39215	262		chr1	77781863	77782080	NC_3_peak_348	93	.	4.46825	9.30412	5.83183	103		chr1	88683484	88683980	NC_4_peak_348	197	.	7.43568
										chr1	85202040	85202527	WT_1_peak_349	154	.	7.46452	15.4908	11.0533	327		chr1	89943733	89944028	WT_2_peak_349	92	.	5.30207	9.26477	5.70331	157		chr1	77832129	77832330	NC_3_peak_349	127	.	5.59073	12.7402	8.86136	37		chr1	88685074	88685251	NC_4_peak_349	190	.	6.53935
										chr1	85275449	85275917	WT_1_peak_350	123	.	6.93065	12.3878	8.33648	141		chr1	89953518	89953700	WT_2_peak_350	102	.	5.64364	10.2113	6.52171	74		chr1	77834704	77834900	NC_3_peak_350	134	.	5.23194	13.4213	9.47215	66		chr1	88685420	88687922	NC_4_peak_350	330	.	11.4033
										chr1	85329808	85330355	WT_1_peak_351	85	.	5.08944	8.56489	5.05267	456		chr1	89994671	89994888	WT_2_peak_351	98	.	5.6347	9.83476	6.19762	129		chr1	77874006	77874317	NC_3_peak_351	95	.	4.89988	9.54623	6.04028	56		chr1	88697444	88697645	NC_4_peak_351	97	.	5.19503
										chr1	85344022	85344287	WT_1_peak_352	125	.	6.54592	12.5607	8.49426	97		chr1	89995580	89996418	WT_2_peak_352	75	.	3.12104	7.56552	4.26018	56		chr1	77874534	77875463	NC_3_peak_352	184	.	5.8321	18.4625	14.0427	571		chr1	88698373	88699101	NC_4_peak_352	98	.	5.46145
										chr1	85372500	85372834	WT_1_peak_353	82	.	5.08619	8.23665	4.76539	103		chr1	89997297	89997534	WT_2_peak_353	88	.	5.28253	8.89211	5.39215	127		chr1	77889267	77891233	NC_3_peak_353	319	.	10.0263	31.9435	26.7105	1058		chr1	88731814	88732460	NC_4_peak_353	112	.	6.23388
										chr1	85406902	85407289	WT_1_peak_354	426	.	13.1502	42.6015	36.71	284		chr1	90002862	90003151	WT_2_peak_354	117	.	6.30673	11.7408	7.87012	215		chr1	77947060	77947320	NC_3_peak_354	67	.	4.39444	6.78566	3.67525	15		chr1	88890384	88890599	NC_4_peak_354	114	.	5.93714
										chr1	85463695	85464674	WT_1_peak_355	125	.	6.29068	12.5189	8.45505	50		chr1	91020460	91020894	WT_2_peak_355	142	.	7.51909	14.2215	10.0786	328		chr1	77975179	77976827	NC_3_peak_355	143	.	5.04398	14.3726	10.3268	1461		chr1	88991467	88991687	NC_4_peak_355	68	.	4.09665
										chr1	85465751	85465988	WT_1_peak_356	76	.	4.75015	7.6743	4.30006	104		chr1	91502655	91502954	WT_2_peak_356	64	.	4.54952	6.49499	3.36566	17		chr1	77977026	77978203	NC_3_peak_356	160	.	6.17043	16.0192	11.8061	1001		chr1	89890579	89890788	NC_4_peak_356	134	.	6.34949
										chr1	85495869	85496242	WT_1_peak_357	150	.	7.71831	15.0084	10.6468	330		chr1	91844744	91844977	WT_2_peak_357	116	.	6.48952	11.6538	7.79414	58		chr1	77978405	77978590	NC_3_peak_357	126	.	5.21136	12.6463	8.77296	118		chr1	89919856	89920190	NC_4_peak_357	96	.	4.64477
										chr1	85581891	85582104	WT_1_peak_358	85	.	5.50164	8.59388	5.07174	34		chr1	91892588	91892882	WT_2_peak_358	75	.	4.86138	7.55727	4.25253	59		chr1	77979652	77981263	NC_3_peak_358	225	.	8.04249	22.5283	17.8163	1128		chr1	89951823	89952083	NC_4_peak_358	96	.	5.15759
										chr1	85582657	85582847	WT_1_peak_359	90	.	5.55103	9.00127	5.42542	62		chr1	92297134	92297443	WT_2_peak_359	54	.	3.87386	5.41701	2.489	90		chr1	77981624	77981885	NC_3_peak_359	51	.	3.24222	5.18963	2.38127	9		chr1	89953145	89953322	NC_4_peak_359	141	.	6.28771
										chr1	85583194	85583681	WT_1_peak_360	189	.	9.50528	18.9834	14.1962	243		chr1	92297707	92298839	WT_2_peak_360	119	.	5.57705	11.9515	8.05433	938		chr1	77984856	77985226	NC_3_peak_360	72	.	4.20292	7.29059	4.10722	327		chr1	89995803	89996722	NC_4_peak_360	131	.	5.99121
										chr1	85707162	85707450	WT_1_peak_361	77	.	4.76651	7.7019	4.32064	134		chr1	92299074	92299422	WT_2_peak_361	77	.	4.03552	7.79343	4.45848	60		chr1	78001373	78004742	NC_3_peak_361	487	.	13.3683	48.7178	42.9075	2400		chr1	90002074	90002306	NC_4_peak_361	89	.	5.1131
										chr1	85708597	85708838	WT_1_peak_362	135	.	6.89045	13.5845	9.38183	123		chr1	92299912	92300513	WT_2_peak_362	104	.	6.20389	10.4178	6.70686	25		chr1	78004950	78011409	NC_3_peak_362	1257	.	27.8519	125.784	119.099	1134		chr1	90002624	90003147	NC_4_peak_362	110	.	5.30672
										chr1	85850166	85850362	WT_1_peak_363	79	.	5.08245	7.91731	4.50401	33		chr1	92783465	92784212	WT_2_peak_363	113	.	6.31853	11.3664	7.53717	589		chr1	78255066	78255363	NC_3_peak_363	71	.	3.96387	7.10332	3.94646	211		chr1	91020634	91020812	NC_4_peak_363	97	.	5.80252
										chr1	86705451	86706145	WT_1_peak_364	126	.	6.36536	12.6535	8.57682	548		chr1	92832747	92833340	WT_2_peak_364	128	.	6.97287	12.8727	8.87072	86		chr1	78303553	78303742	NC_3_peak_364	320	.	9.57481	32.0801	26.8399	145		chr1	91501844	91502519	NC_4_peak_364	74	.	4.45659
										chr1	86912775	86914316	WT_1_peak_365	131	.	6.65259	13.166	9.00387	524		chr1	92833603	92834473	WT_2_peak_365	109	.	6.31673	10.9771	7.18906	306		chr1	78304368	78305083	NC_3_peak_365	212	.	7.04374	21.2031	16.5839	263		chr1	91831080	91831727	NC_4_peak_365	121	.	5.12996
										chr1	86915777	86916260	WT_1_peak_366	103	.	4.97976	10.3807	6.58744	58		chr1	93078346	93079047	WT_2_peak_366	106	.	5.50095	10.6869	6.94731	637		chr1	78419044	78419246	NC_3_peak_366	64	.	4.03859	6.44533	3.38933	141		chr1	91837516	91837853	NC_4_peak_366	105	.	5.23976
										chr1	87328981	87329340	WT_1_peak_367	110	.	6.60929	11.0775	7.19812	37		chr1	93079320	93079671	WT_2_peak_367	243	.	7.32291	24.3028	19.2859	104		chr1	78649835	78650582	NC_3_peak_367	159	.	7.22689	15.9826	11.773	121		chr1	91839644	91839830	NC_4_peak_367	70	.	4.54998
										chr1	87329645	87331024	WT_1_peak_368	164	.	6.97764	16.4191	11.8828	398		chr1	93079976	93081338	WT_2_peak_368	237	.	9.42148	23.7206	18.7497	227		chr1	78890930	78891149	NC_3_peak_368	107	.	6.16418	10.7241	7.07388	107		chr1	91864204	91864646	NC_4_peak_368	170	.	8.10028
										chr1	88683116	88684028	WT_1_peak_369	217	.	9.90162	21.7968	16.7826	747		chr1	93081594	93081835	WT_2_peak_369	63	.	4.48878	6.3989	3.28457	225		chr1	79043568	79043753	NC_3_peak_369	69	.	4.66222	6.94472	3.81674	71		chr1	91879657	91879884	NC_4_peak_369	71	.	4.61688
										chr1	88684265	88684469	WT_1_peak_370	92	.	5.0948	9.23965	5.60631	140		chr1	93177568	93177863	WT_2_peak_370	73	.	4.70777	7.3053	4.02833	161		chr1	79188290	79188531	NC_3_peak_370	119	.	6.21837	11.9857	8.19304	147		chr1	91883015	91883551	NC_4_peak_370	108	.	5.77406
										chr1	88684654	88687312	WT_1_peak_371	434	.	14.6403	43.4328	37.5056	570		chr1	93178062	93178720	WT_2_peak_371	222	.	9.21765	22.2284	17.3713	313		chr1	79193354	79193567	NC_3_peak_371	71	.	3.71753	7.10698	3.94924	140		chr1	91883719	91884136	NC_4_peak_371	140	.	6.65325
										chr1	88731754	88731986	WT_1_peak_372	91	.	5.42652	9.1341	5.52469	114		chr1	93179169	93179588	WT_2_peak_372	124	.	5.81835	12.43	8.47729	323		chr1	79193776	79194161	NC_3_peak_372	72	.	4.32706	7.23445	4.05737	192		chr1	91889520	91889701	NC_4_peak_372	104	.	5.03707
										chr1	88890389	88890788	WT_1_peak_373	85	.	5.08944	8.56489	5.05267	356		chr1	93182693	93182871	WT_2_peak_373	82	.	5.30492	8.27717	4.85647	36		chr1	84076568	84077602	NC_3_peak_373	202	.	7.01893	20.2065	15.6623	812		chr1	91891321	91891496	NC_4_peak_373	113	.	5.123
										chr1	88891201	88891475	WT_1_peak_374	107	.	5.36741	10.799	6.94688	170		chr1	93184546	93184727	WT_2_peak_374	75	.	5.05431	7.5724	4.26648	130		chr1	84090049	84090227	NC_3_peak_374	69	.	4.30981	6.92092	3.79475	48		chr1	91912581	91912944	NC_4_peak_374	80	.	4.5923
										chr1	88992161	88992524	WT_1_peak_375	113	.	6.10733	11.3956	7.48303	182		chr1	93344426	93344780	WT_2_peak_375	99	.	5.92193	9.95585	6.30343	164		chr1	84479865	84481395	NC_3_peak_375	121	.	5.67354	12.144	8.32753	655		chr1	91941800	91941973	NC_4_peak_375	115	.	6.22269
										chr1	88992871	88993683	WT_1_peak_376	108	.	6.25532	10.8754	7.01444	671		chr1	93344991	93345617	WT_2_peak_376	159	.	7.74771	15.99	11.66	255		chr1	84481845	84482282	NC_3_peak_376	113	.	5.87527	11.372	7.64435	139		chr1	92297575	92298654	NC_4_peak_376	142	.	7.3023
										chr1	89021620	89021892	WT_1_peak_377	155	.	7.49022	15.5364	11.0946	192		chr1	93346728	93349807	WT_2_peak_377	327	.	13.8042	32.7991	27.3815	751		chr1	84504957	84505703	NC_3_peak_377	174	.	6.80143	17.4162	13.0799	602		chr1	92783804	92784059	NC_4_peak_377	153	.	6.26142
										chr1	89890775	89890961	WT_1_peak_378	98	.	5.41056	9.80276	6.10131	22		chr1	93350690	93350884	WT_2_peak_378	99	.	6.1071	9.90318	6.25981	88		chr1	84506893	84507169	NC_3_peak_378	112	.	4.39757	11.2941	7.57633	70		chr1	92791982	92792364	NC_4_peak_378	82	.	5.30818
										chr1	89950274	89950456	WT_1_peak_379	63	.	4.13392	6.3466	3.199	29		chr1	93442271	93443566	WT_2_peak_379	155	.	8.30797	15.5335	11.2554	1211		chr1	84573261	84574074	NC_3_peak_379	92	.	3.94061	9.21564	5.75428	679		chr1	92833010	92833855	NC_4_peak_379	141	.	7.24479
										chr1	89994584	89994845	WT_1_peak_380	98	.	6.08519	9.86781	6.15389	130		chr1	93448919	93450498	WT_2_peak_380	92	.	4.75086	9.25442	5.6939	81		chr1	84688880	84689894	NC_3_peak_380	98	.	4.08346	9.86787	6.32162	864		chr1	93079976	93081707	NC_4_peak_380	265	.	10.6489
										chr1	89995372	89995884	WT_1_peak_381	138	.	6.12102	13.8351	9.61038	152		chr1	93472613	93472993	WT_2_peak_381	161	.	8.13501	16.1828	11.8381	237		chr1	84691298	84691673	NC_3_peak_381	67	.	3.25671	6.7056	3.61205	22		chr1	93111791	93112163	NC_4_peak_381	104	.	6.19968
										chr1	89996380	89996695	WT_1_peak_382	83	.	4.98944	8.39407	4.89944	153		chr1	93799122	93799352	WT_2_peak_382	54	.	3.87386	5.41701	2.489	115		chr1	84727167	84727395	NC_3_peak_382	143	.	5.61223	14.3282	10.2845	150		chr1	93173403	93173621	NC_4_peak_382	80	.	5.13457
										chr1	90000841	90001043	WT_1_peak_383	78	.	5.06423	7.88773	4.48205	114		chr1	93804645	93804913	WT_2_peak_383	121	.	7.2889	12.1796	8.25203	128		chr1	85196501	85196998	NC_3_peak_383	94	.	4.8523	9.45348	5.96721	246		chr1	93177566	93178612	NC_4_peak_383	104	.	4.86595
										chr1	91021600	91021982	WT_1_peak_384	142	.	8.06854	14.2542	9.96219	248		chr1	93847981	93848439	WT_2_peak_384	67	.	3.93516	6.78191	3.61244	35		chr1	85198098	85198635	NC_3_peak_384	99	.	4.34624	9.94276	6.38827	148		chr1	93179388	93179626	NC_4_peak_384	120	.	6.27337
										chr1	91501602	91501907	WT_1_peak_385	63	.	3.96437	6.3134	3.19774	56		chr1	93878116	93878708	WT_2_peak_385	91	.	5.46442	9.19753	5.64294	235		chr1	85198827	85200129	NC_3_peak_385	118	.	4.60751	11.849	8.07145	1079		chr1	93183652	93184147	NC_4_peak_385	102	.	5.67957
										chr1	91502310	91502494	WT_1_peak_386	104	.	5.76803	10.4271	6.6219	55		chr1	93879402	93879862	WT_2_peak_386	93	.	5.7903	9.39056	5.81812	238		chr1	85202235	85202907	NC_3_peak_386	129	.	5.02753	12.9187	9.02249	225		chr1	93345107	93345327	NC_4_peak_386	80	.	4.29202
										chr1	91831589	91831875	WT_1_peak_387	60	.	4.13427	6.08667	3.00856	35		chr1	93905777	93906160	WT_2_peak_387	102	.	6.09394	10.238	6.54701	261		chr1	85275437	85275894	NC_3_peak_387	87	.	3.97448	8.75456	5.34989	380		chr1	93347353	93347617	NC_4_peak_387	88	.	4.55735
										chr1	91832253	91832441	WT_1_peak_388	76	.	5.30796	7.6928	4.31376	136		chr1	93906374	93907329	WT_2_peak_388	147	.	7.82297	14.7294	10.5265	375		chr1	85276993	85277206	NC_3_peak_388	132	.	5.82701	13.2341	9.30206	105		chr1	93347807	93349705	NC_4_peak_388	311	.	10.4795
										chr1	91838654	91838839	WT_1_peak_389	102	.	6.33276	10.2672	6.50823	90		chr1	93907533	93908067	WT_2_peak_389	93	.	4.48805	9.34685	5.78037	209		chr1	85317947	85318124	NC_3_peak_389	74	.	3.88742	7.47686	4.25439	104		chr1	93349984	93350316	NC_4_peak_389	76	.	4.58552
										chr1	91897822	91898001	WT_1_peak_390	64	.	4.66953	6.43349	3.27845	116		chr1	93908335	93908602	WT_2_peak_390	126	.	6.82862	12.63	8.65599	105		chr1	85343872	85344391	NC_3_peak_390	160	.	6.17043	16.0192	11.8061	194		chr1	93352535	93352969	NC_4_peak_390	73	.	4.70911
										chr1	92297805	92298758	WT_1_peak_391	154	.	8.27091	15.4723	11.0371	676		chr1	94227254	94227638	WT_2_peak_391	80	.	5.70599	8.09068	4.7059	146		chr1	85372329	85372858	NC_3_peak_391	153	.	6.47215	15.395	11.2467	185		chr1	93449631	93449915	NC_4_peak_391	149	.	6.23637
										chr1	92783796	92784023	WT_1_peak_392	126	.	6.36536	12.6535	8.57682	61		chr1	94235599	94235904	WT_2_peak_392	88	.	5.67088	8.86558	5.37647	157		chr1	85406388	85407304	NC_3_peak_392	2359	.	35.1321	235.943	228.02	800		chr1	93450117	93450744	NC_4_peak_392	164	.	7.21533
										chr1	92832103	92832495	WT_1_peak_393	123	.	7.60626	12.3363	8.28997	349		chr1	94326239	94326516	WT_2_peak_393	51	.	3.45807	5.16851	2.31539	263		chr1	85463441	85464138	NC_3_peak_393	497	.	13.5238	49.7869	43.9577	410		chr1	93471512	93471679	NC_4_peak_393	66	.	3.76006
										chr1	92832741	92834161	WT_1_peak_394	113	.	6.10733	11.3956	7.48303	539		chr1	94417572	94417817	WT_2_peak_394	248	.	9.40578	24.8143	19.7615	110		chr1	85495852	85496414	NC_3_peak_394	166	.	5.32915	16.6346	12.3691	369		chr1	93472237	93473368	NC_4_peak_394	176	.	7.59136
										chr1	93079332	93080958	WT_1_peak_395	169	.	8.56139	16.903	12.3231	65		chr1	94419392	94419636	WT_2_peak_395	55	.	3.21223	5.54327	2.59501	5		chr1	85583317	85583653	NC_3_peak_395	58	.	3.7058	5.84725	2.90687	7		chr1	93489827	93490065	NC_4_peak_395	83	.	5.33394
										chr1	93081364	93081588	WT_1_peak_396	108	.	6.25532	10.8754	7.01444	101		chr1	94540275	94540618	WT_2_peak_396	70	.	4.05603	7.01315	3.80391	163		chr1	85706693	85707895	NC_3_peak_396	350	.	11.448	35.0173	29.6344	494		chr1	93615906	93616349	NC_4_peak_396	247	.	9.67745
										chr1	93178039	93179563	WT_1_peak_397	180	.	9.22488	18.0107	13.3174	324		chr1	94727876	94728241	WT_2_peak_397	94	.	5.39964	9.43303	5.85711	105		chr1	85708657	85708865	NC_3_peak_397	160	.	6.01311	16.0703	11.851	48		chr1	93804388	93805168	NC_4_peak_397	156	.	8.10768
										chr1	93325152	93325462	WT_1_peak_398	76	.	4.75015	7.6743	4.30006	213		chr1	94792702	94793131	WT_2_peak_398	80	.	5.55113	8.07947	4.69755	148		chr1	85849888	85850318	NC_3_peak_398	125	.	5.31934	12.5267	8.66823	120		chr1	93848252	93848589	NC_4_peak_398	123	.	6.43678
										chr1	93336392	93336813	WT_1_peak_399	77	.	5.1847	7.78016	4.39492	22		chr1	95087504	95087717	WT_2_peak_399	116	.	6.9747	11.6699	7.80644	116		chr1	86382782	86382996	NC_3_peak_399	63	.	3.86833	6.39574	3.35393	84		chr1	93879707	93880059	NC_4_peak_399	97	.	5.16634
										chr1	93344991	93345703	WT_1_peak_400	185	.	9.2294	18.522	13.7898	532		chr1	96722640	96722840	WT_2_peak_400	81	.	4.52209	8.18424	4.78277	97		chr1	86678945	86679127	NC_3_peak_400	108	.	6.89708	10.841	7.18156	36		chr1	93905516	93906133	NC_4_peak_400	89	.	5.14019
										chr1	93345950	93346308	WT_1_peak_401	63	.	3.71198	6.34755	3.19983	127		chr1	96723274	96723786	WT_2_peak_401	126	.	7.06294	12.6063	8.63366	113		chr1	86705478	86706190	NC_3_peak_401	229	.	6.07062	22.9012	18.1559	85		chr1	93906371	93907385	NC_4_peak_401	184	.	7.79255
										chr1	93346713	93349499	WT_1_peak_402	131	.	6.90269	13.1768	9.00696	1195		chr1	97572331	97572555	WT_2_peak_402	74	.	5.44008	7.47225	4.17659	192		chr1	86706451	86707031	NC_3_peak_402	108	.	4.89379	10.879	7.20911	417		chr1	93907951	93908697	NC_4_peak_402	154	.	7.45312
										chr1	93350282	93350951	WT_1_peak_403	79	.	5.08245	7.91731	4.50401	70		chr1	97797258	97797480	WT_2_peak_403	88	.	5.6307	8.80111	5.31626	104		chr1	86868711	86868889	NC_3_peak_403	104	.	5.36948	10.442	6.82982	48		chr1	94235269	94235704	NC_4_peak_403	131	.	6.65554
										chr1	93442651	93443271	WT_1_peak_404	75	.	4.88644	7.59822	4.24402	510		chr1	97849609	97850087	WT_2_peak_404	94	.	6.25074	9.48393	5.89302	343		chr1	86871929	86872123	NC_3_peak_404	78	.	4.19704	7.84646	4.57237	40		chr1	94398329	94398746	NC_4_peak_404	123	.	6.6876
										chr1	93448920	93449800	WT_1_peak_405	105	.	5.85688	10.5803	6.75567	548		chr1	97919707	97920355	WT_2_peak_405	176	.	8.6855	17.605	13.1316	204		chr1	86912801	86913567	NC_3_peak_405	239	.	7.99748	23.9694	19.165	554		chr1	94407861	94408203	NC_4_peak_405	107	.	5.75223
										chr1	93450235	93450598	WT_1_peak_406	89	.	5.75436	8.99944	5.42424	169		chr1	97937687	97937954	WT_2_peak_406	113	.	6.98815	11.3257	7.50079	161		chr1	86916172	86916832	NC_3_peak_406	132	.	5.16198	13.2506	9.31712	39		chr1	94417570	94417916	NC_4_peak_406	393	.	11.951
										chr1	93472799	93472986	WT_1_peak_407	132	.	7.45643	13.253	9.07807	61		chr1	98028766	98029012	WT_2_peak_407	101	.	6.78314	10.119	6.44783	161		chr1	87093488	87093828	NC_3_peak_407	86	.	4.43021	8.61257	5.22349	118		chr1	94419112	94419425	NC_4_peak_407	57	.	3.22721
										chr1	93615828	93616312	WT_1_peak_408	74	.	4.96221	7.42543	4.09655	393		chr1	98325645	98326132	WT_2_peak_408	89	.	5.52714	8.96227	5.44231	119		chr1	87329644	87331259	NC_3_peak_408	241	.	7.84469	24.1211	19.3058	1237		chr1	94419860	94420351	NC_4_peak_408	99	.	5.10661
										chr1	93664517	93664733	WT_1_peak_409	185	.	9.2294	18.522	13.7898	151		chr1	99645737	99648147	WT_2_peak_409	208	.	7.30608	20.8765	16.1263	821		chr1	87435248	87435573	NC_3_peak_409	94	.	4.69064	9.45637	5.96988	284		chr1	94540578	94540900	NC_4_peak_409	88	.	4.87932
										chr1	93798114	93798310	WT_1_peak_410	79	.	5.08245	7.91731	4.50401	143		chr1	99648484	99648950	WT_2_peak_410	57	.	3.21493	5.7576	2.77488	36		chr1	87967735	87967929	NC_3_peak_410	81	.	4.37026	8.19208	4.87353	140		chr1	94544284	94544521	NC_4_peak_410	106	.	5.70907
										chr1	93847966	93848144	WT_1_peak_411	76	.	4.75015	7.6743	4.30006	52		chr1	99673159	99673343	WT_2_peak_411	69	.	4.64858	6.92277	3.73321	12		chr1	88000984	88001196	NC_3_peak_411	80	.	4.61553	8.05097	4.75301	133		chr1	94544918	94545537	NC_4_peak_411	119	.	6.21271
										chr1	93878023	93878785	WT_1_peak_412	133	.	8.01401	13.3652	9.18302	394		chr1	99673965	99674150	WT_2_peak_412	109	.	6.52779	10.9452	7.16539	38		chr1	88327573	88327755	NC_3_peak_412	89	.	5.31824	8.95229	5.52894	54		chr1	94792990	94793188	NC_4_peak_412	89	.	5.14019
										chr1	93879318	93879698	WT_1_peak_413	128	.	7.47125	12.8665	8.74347	161		chr1	99766091	99767356	WT_2_peak_413	325	.	14.4144	32.5098	27.1005	762		chr1	88682920	88683931	NC_3_peak_413	127	.	4.35501	12.7066	8.83092	917		chr1	94801541	94802039	NC_4_peak_413	205	.	9.47574
										chr1	93881624	93881807	WT_1_peak_414	54	.	4.15059	5.40567	2.46272	143		chr1	99768093	99768360	WT_2_peak_414	70	.	4.73755	7.06578	3.84089	202		chr1	88684344	88684523	NC_3_peak_414	80	.	3.92395	8.09173	4.77983	43		chr1	95659918	95660089	NC_4_peak_414	136	.	6.9141
										chr1	93906942	93907996	WT_1_peak_415	129	.	6.29358	12.9339	8.80316	194		chr1	99850727	99851937	WT_2_peak_415	144	.	6.44017	14.472	10.2973	264		chr1	88685066	88687721	NC_3_peak_415	207	.	6.06931	20.7974	16.2057	68		chr1	95660970	95661183	NC_4_peak_415	98	.	6.08381
										chr1	93908285	93908559	WT_1_peak_416	95	.	5.87325	9.52505	5.85598	227		chr1	99970486	99971293	WT_2_peak_416	160	.	6.01723	16.08	11.7432	117		chr1	88697716	88698008	NC_3_peak_416	80	.	4.61553	8.05097	4.75301	264		chr1	95716515	95716712	NC_4_peak_416	193	.	8.82303
										chr1	94417324	94417943	WT_1_peak_417	233	.	10.1724	23.3955	18.2745	288		chr1	99971490	99971976	WT_2_peak_417	162	.	7.12559	16.2509	11.9021	107		chr1	88698236	88698507	NC_3_peak_417	72	.	4.32706	7.23445	4.05737	107		chr1	95873277	95873463	NC_4_peak_417	67	.	4.86296
										chr1	94419648	94421047	WT_1_peak_418	120	.	6.74053	12.0726	8.05205	123		chr1	100037054	100038506	WT_2_peak_418	214	.	6.60406	21.4469	16.6454	810		chr1	88698954	88699222	NC_3_peak_418	68	.	4.25284	6.82182	3.70871	123		chr1	95874618	95874822	NC_4_peak_418	129	.	7.53383
										chr1	94539775	94540154	WT_1_peak_419	108	.	6.25819	10.8801	7.01705	49		chr1	100038833	100040487	WT_2_peak_419	330	.	12.0783	33.023	27.5989	555		chr1	88702488	88702784	NC_3_peak_419	101	.	5.42017	10.1762	6.58948	134		chr1	96075970	96076144	NC_4_peak_419	144	.	7.11434
										chr1	94545416	94545601	WT_1_peak_420	50	.	3.92964	5.06477	2.22943	53		chr1	100130938	100131346	WT_2_peak_420	53	.	3.04803	5.37726	2.46761	114		chr1	88731640	88732517	NC_3_peak_420	167	.	7.66197	16.7876	12.5148	668		chr1	96723344	96723749	NC_4_peak_420	107	.	6.17522
										chr1	94580770	94580974	WT_1_peak_421	73	.	5.26483	7.37409	4.04983	53		chr1	100131819	100132140	WT_2_peak_421	73	.	4.54084	7.31881	4.0413	56		chr1	88741674	88741854	NC_3_peak_421	62	.	4.09336	6.27759	3.26791	163		chr1	97384660	97384902	NC_4_peak_421	78	.	5.05196
										chr1	94784170	94784473	WT_1_peak_422	68	.	4.41085	6.81309	3.59219	217		chr1	100132362	100132621	WT_2_peak_422	92	.	4.32227	9.28506	5.72295	179		chr1	88890338	88890934	NC_3_peak_422	154	.	6.69461	15.4088	11.2566	294		chr1	97572247	97572517	NC_4_peak_422	118	.	7.06296
										chr1	96723180	96723634	WT_1_peak_423	73	.	5.26483	7.37409	4.04983	379		chr1	100133416	100133615	WT_2_peak_423	118	.	5.01922	11.8484	7.95737	78		chr1	88984794	88985104	NC_3_peak_423	69	.	3.77239	6.97218	3.84053	276		chr1	97572977	97573341	NC_4_peak_423	82	.	5.49727
										chr1	97384584	97384861	WT_1_peak_424	95	.	6.3178	9.59256	5.91824	88		chr1	100249532	100249767	WT_2_peak_424	124	.	4.26081	12.4163	8.46435	130		chr1	89022671	89023277	NC_3_peak_424	85	.	3.87655	8.51432	5.15684	49		chr1	97631563	97631753	NC_4_peak_424	110	.	6.15807
										chr1	97849381	97849631	WT_1_peak_425	79	.	5.49129	7.98405	4.55373	126		chr1	100265809	100266088	WT_2_peak_425	143	.	5.32364	14.3846	10.2162	220		chr1	89855660	89856163	NC_3_peak_425	88	.	4.90401	8.89329	5.47377	99		chr1	97632525	97632899	NC_4_peak_425	72	.	4.68578
										chr1	98327191	98327486	WT_1_peak_426	83	.	5.37572	8.3913	4.89709	92		chr1	100893604	100894667	WT_2_peak_426	228	.	9.27122	22.8791	17.9652	961		chr1	89865580	89865905	NC_3_peak_426	75	.	4.20145	7.57047	4.33944	199		chr1	97849159	97850369	NC_4_peak_426	167	.	9.02179
										chr1	99645733	99648169	WT_1_peak_427	224	.	9.04247	22.445	17.382	1065		chr1	100895284	100895614	WT_2_peak_427	83	.	4.03925	8.35495	4.92471	41		chr1	89890585	89890823	NC_3_peak_427	78	.	3.80296	7.81153	4.54364	139		chr1	97904249	97904427	NC_4_peak_427	93	.	5.78637
										chr1	99648458	99648651	WT_1_peak_428	71	.	4.63341	7.1827	3.89242	138		chr1	100896778	100897781	WT_2_peak_428	143	.	6.14868	14.304	10.1435	193		chr1	89920553	89920756	NC_3_peak_428	94	.	5.04551	9.48759	5.99692	134		chr1	97918935	97920595	NC_4_peak_428	184	.	6.85657
										chr1	99766712	99767157	WT_1_peak_429	154	.	7.69341	15.4272	11.0007	137		chr1	102897922	102898186	WT_2_peak_429	105	.	6.89007	10.5347	6.81733	132		chr1	89952236	89952613	NC_3_peak_429	89	.	4.58881	8.93251	5.50993	260		chr1	98105000	98105181	NC_4_peak_429	64	.	4.34687
										chr1	99850363	99851253	WT_1_peak_430	118	.	5.33597	11.829	7.83088	757		chr1	103526026	103527546	WT_2_peak_430	251	.	9.55765	25.113	20.0381	358		chr1	89953145	89953647	NC_3_peak_430	173	.	6.76189	17.3307	13.001	50		chr1	98325859	98326129	NC_4_peak_430	128	.	6.23923
										chr1	99851768	99852242	WT_1_peak_431	77	.	4.82331	7.79756	4.41186	232		chr1	107648377	107648800	WT_2_peak_431	140	.	8.18702	14.035	9.90988	289		chr1	89975300	89975585	NC_3_peak_431	93	.	4.46905	9.30586	5.83339	242		chr1	98326517	98326951	NC_4_peak_431	115	.	5.77226
										chr1	99969349	99969572	WT_1_peak_432	69	.	4.69149	6.9918	3.7359	102		chr1	107669197	107669502	WT_2_peak_432	76	.	4.11663	7.68396	4.36506	50		chr1	89995663	89996405	NC_3_peak_432	171	.	6.48445	17.1604	12.8434	353		chr1	99458274	99458444	NC_4_peak_432	105	.	5.23976
										chr1	99970453	99971843	WT_1_peak_433	190	.	8.09175	19.0616	14.262	256		chr1	107671426	107671627	WT_2_peak_433	70	.	4.90342	7.05359	3.83553	38		chr1	89996653	89996921	NC_3_peak_433	77	.	3.91319	7.79919	4.53586	149		chr1	99646405	99647639	NC_4_peak_433	271	.	9.44878
										chr1	100037064	100040587	WT_1_peak_434	281	.	10.8211	28.1252	22.7447	2260		chr1	107679601	107679898	WT_2_peak_434	99	.	5.92193	9.95585	6.30343	139		chr1	89998096	89998427	NC_3_peak_434	68	.	4.11262	6.84654	3.72934	171		chr1	99647953	99648145	NC_4_peak_434	88	.	4.53047
										chr1	100041014	100041234	WT_1_peak_435	79	.	5.08245	7.91731	4.50401	139		chr1	107680362	107680615	WT_2_peak_435	82	.	5.25811	8.20163	4.79849	167		chr1	90002540	90003157	NC_3_peak_435	153	.	6.05215	15.3359	11.1939	486		chr1	99648406	99649061	NC_4_peak_435	105	.	4.48224
										chr1	100131597	100132169	WT_1_peak_436	116	.	6.2762	11.6882	7.71066	147		chr1	107682660	107683247	WT_2_peak_436	125	.	6.08214	12.5399	8.57353	425		chr1	91019945	91021028	NC_3_peak_436	129	.	6.54566	12.9761	9.07016	86		chr1	99660693	99660875	NC_4_peak_436	68	.	4.2644
										chr1	100133131	100133521	WT_1_peak_437	151	.	6.79605	15.165	10.7719	132		chr1	107683643	107685455	WT_2_peak_437	156	.	8.38798	15.6656	11.3708	1455		chr1	91501561	91502487	NC_3_peak_437	80	.	4.17222	8.08104	4.77011	50		chr1	99672844	99673685	NC_4_peak_437	161	.	7.0557
										chr1	100249058	100249799	WT_1_peak_438	152	.	5.67751	15.2644	10.8562	604		chr1	107685640	107688345	WT_2_peak_438	257	.	11.5286	25.744	20.6307	2374		chr1	91502711	91502927	NC_3_peak_438	57	.	3.40438	5.73169	2.81212	108		chr1	99681526	99681695	NC_4_peak_438	66	.	4.16681
										chr1	100265750	100266125	WT_1_peak_439	159	.	6.50934	15.906	11.4308	248		chr1	108271715	108272310	WT_2_peak_439	92	.	6.25712	9.22581	5.66823	2		chr1	91503492	91503801	NC_3_peak_439	103	.	5.52884	10.3726	6.76889	161		chr1	99681990	99682545	NC_4_peak_439	80	.	4.5923
										chr1	100893607	100893805	WT_1_peak_440	79	.	5.08245	7.91731	4.50401	110		chr1	108274252	108275022	WT_2_peak_440	91	.	5.83911	9.13527	5.59035	58		chr1	91831461	91831873	NC_3_peak_440	92	.	5.09678	9.24322	5.77923	175		chr1	99766438	99767141	NC_4_peak_440	187	.	6.77086
										chr1	100894058	100894738	WT_1_peak_441	185	.	7.8124	18.5275	13.795	567		chr1	108275421	108275688	WT_2_peak_441	119	.	7.55891	11.9401	8.04429	162		chr1	91837966	91838208	NC_3_peak_441	65	.	4.12558	6.59895	3.52166	100		chr1	99850721	99852394	NC_4_peak_441	118	.	4.88944
										chr1	100895395	100895880	WT_1_peak_442	118	.	5.73207	11.8746	7.8751	156		chr1	108422077	108422854	WT_2_peak_442	110	.	7.18242	11.03	7.23737	267		chr1	91839769	91839973	NC_3_peak_442	122	.	6.15687	12.2762	8.44876	77		chr1	99970526	99971295	NC_4_peak_442	217	.	7.25409
										chr1	100896124	100896706	WT_1_peak_443	106	.	5.10248	10.6311	6.803	81		chr1	108584099	108584277	WT_2_peak_443	93	.	5.57517	9.3823	5.81252	114		chr1	91844613	91844880	NC_3_peak_443	76	.	4.58693	7.69579	4.44265	183		chr1	100036555	100036873	NC_4_peak_443	75	.	4.52014
										chr1	103526054	103527407	WT_1_peak_444	207	.	9.28972	20.7274	15.8002	346		chr1	108659732	108659913	WT_2_peak_444	75	.	5.06595	7.59096	4.28453	35		chr1	91845754	91846073	NC_3_peak_444	92	.	4.61219	9.29522	5.8241	183		chr1	100037097	100038002	NC_4_peak_444	188	.	6.27513
										chr1	103527645	103527863	WT_1_peak_445	98	.	5.86436	9.86109	6.15117	103		chr1	108661371	108662041	WT_2_peak_445	97	.	5.40345	9.79021	6.16305	335		chr1	91864244	91864630	NC_3_peak_445	240	.	9.58596	24.0329	19.2244	287		chr1	100039019	100040473	NC_4_peak_445	243	.	8.90759
										chr1	107669021	107669469	WT_1_peak_446	82	.	5.08619	8.23665	4.76539	182		chr1	108693331	108695528	WT_2_peak_446	233	.	9.5355	23.3749	18.4297	727		chr1	91877902	91878728	NC_3_peak_446	139	.	6.83075	13.912	9.90866	145		chr1	100040759	100041412	NC_4_peak_446	90	.	4.96358
										chr1	107684937	107685606	WT_1_peak_447	151	.	7.82274	15.185	10.784	545		chr1	108695708	108696067	WT_2_peak_447	62	.	4.22603	6.23725	3.14851	74		chr1	91882964	91884398	NC_3_peak_447	178	.	7.22087	17.8356	13.4699	810		chr1	100131294	100132358	NC_4_peak_447	114	.	5.50175
										chr1	107685842	107688403	WT_1_peak_448	242	.	10.9765	24.2119	19.0408	2158		chr1	108747887	108748069	WT_2_peak_448	115	.	7.14371	11.5783	7.72953	45		chr1	91889527	91889728	NC_3_peak_448	100	.	4.68102	10.0821	6.51021	101		chr1	100133505	100133740	NC_4_peak_448	51	.	2.86406
										chr1	108198677	108199035	WT_1_peak_449	73	.	5.07294	7.32109	4.00528	299		chr1	108816020	108816347	WT_2_peak_449	96	.	6.13813	9.61456	6.00551	98		chr1	91891459	91892050	NC_3_peak_449	133	.	5.53311	13.3783	9.43136	477		chr1	100265541	100266092	NC_4_peak_449	257	.	7.16354
										chr1	108200468	108200906	WT_1_peak_450	140	.	7.42819	14.0687	9.79787	294		chr1	108877625	108878026	WT_2_peak_450	134	.	5.4155	13.4881	9.42461	103		chr1	91897709	91897895	NC_3_peak_450	115	.	5.21676	11.5768	7.82252	86		chr1	100893477	100894755	NC_4_peak_450	372	.	12.2141
										chr1	108271603	108272101	WT_1_peak_451	93	.	6.33344	9.35284	5.71064	399		chr1	108962062	108963328	WT_2_peak_451	181	.	8.40897	18.1294	13.6087	276		chr1	91901761	91901938	NC_3_peak_451	103	.	5.15777	10.3916	6.78351	121		chr1	100896968	100897580	NC_4_peak_451	105	.	5.45336
										chr1	108274070	108274666	WT_1_peak_452	76	.	5.07809	7.61032	4.24402	503		chr1	109040988	109041184	WT_2_peak_452	97	.	5.21327	9.79829	6.16895	156		chr1	91912527	91912950	NC_3_peak_452	57	.	3.51798	5.73058	2.81212	80		chr1	101025461	101025656	NC_4_peak_452	65	.	3.35111
										chr1	108419999	108420406	WT_1_peak_453	115	.	7.30784	11.5184	7.57396	50		chr1	109074699	109075951	WT_2_peak_453	265	.	12.3663	26.5581	21.3945	174		chr1	91929169	91929349	NC_3_peak_453	141	.	6.0698	14.1404	10.1127	34		chr1	101026205	101026417	NC_4_peak_453	84	.	3.94437
										chr1	108421826	108422020	WT_1_peak_454	93	.	5.9953	9.38556	5.73342	54		chr1	109076148	109076498	WT_2_peak_454	159	.	7.74771	15.99	11.66	212		chr1	91941799	91941976	NC_3_peak_454	139	.	6.62465	13.9682	9.95881	75		chr1	101254262	101254614	NC_4_peak_454	109	.	5.65495
										chr1	108422276	108422727	WT_1_peak_455	91	.	6.18356	9.10408	5.50217	96		chr1	109091630	109092053	WT_2_peak_455	132	.	6.48985	13.2949	9.25183	241		chr1	92297138	92298606	NC_3_peak_455	254	.	9.72459	25.4387	20.5458	1095		chr1	101259266	101259438	NC_4_peak_455	73	.	4.21323
										chr1	108560324	108560694	WT_1_peak_456	82	.	5.08619	8.23665	4.76539	325		chr1	109092232	109092511	WT_2_peak_456	70	.	4.73755	7.06578	3.84089	37		chr1	92442053	92442321	NC_3_peak_456	116	.	5.10657	11.6941	7.92767	116		chr1	102897835	102898188	NC_4_peak_456	158	.	7.38902
										chr1	108660843	108661034	WT_1_peak_457	93	.	5.9953	9.38556	5.73342	121		chr1	109101026	109101251	WT_2_peak_457	109	.	5.25096	10.9304	7.1511	111		chr1	92783465	92784241	NC_3_peak_457	162	.	6.10181	16.2791	12.0438	436		chr1	102919519	102919851	NC_4_peak_457	86	.	5.73016
										chr1	108661672	108662046	WT_1_peak_458	90	.	6.13784	9.02874	5.4475	40		chr1	109425138	109426050	WT_2_peak_458	91	.	4.673	9.10035	5.56499	732		chr1	92832756	92833734	NC_3_peak_458	116	.	6.03776	11.6642	7.90121	348		chr1	103112508	103112944	NC_4_peak_458	64	.	4.34687
										chr1	108692380	108692764	WT_1_peak_459	148	.	7.87937	14.8232	10.4727	266		chr1	109426940	109427400	WT_2_peak_459	148	.	6.63433	14.8522	10.6402	170		chr1	93079333	93079708	NC_3_peak_459	125	.	5.31934	12.5267	8.66823	307		chr1	103526392	103527736	NC_4_peak_459	211	.	9.85117
										chr1	108693594	108694917	WT_1_peak_460	178	.	8.84435	17.874	13.1938	418		chr1	109546551	109546936	WT_2_peak_460	148	.	7.35785	14.8447	10.6338	97		chr1	93080107	93082035	NC_3_peak_460	370	.	12.4323	37.0234	31.5602	74		chr1	104127071	104127297	NC_4_peak_460	89	.	5.14019
										chr1	108747208	108747389	WT_1_peak_461	69	.	4.82475	6.92951	3.68353	179		chr1	109547263	109548208	WT_2_peak_461	104	.	5.56273	10.4335	6.72154	689		chr1	93178099	93179898	NC_3_peak_461	198	.	7.73665	19.8601	15.3341	273		chr1	107536553	107536756	NC_4_peak_461	108	.	5.78271
										chr1	108815929	108816120	WT_1_peak_462	56	.	4.02988	5.66819	2.67952	64		chr1	109549049	109549227	WT_2_peak_462	107	.	6.40617	10.7475	6.99842	120		chr1	93181269	93181455	NC_3_peak_462	131	.	5.2589	13.121	9.20031	97		chr1	107652913	107653606	NC_4_peak_462	160	.	7.76426
										chr1	108829397	108829586	WT_1_peak_463	119	.	6.91293	11.9565	7.94275	100		chr1	109551036	109551389	WT_2_peak_463	60	.	4.39357	6.0023	2.96975	81		chr1	93182744	93183383	NC_3_peak_463	153	.	6.89557	15.3559	11.2129	546		chr1	107653775	107653943	NC_4_peak_463	72	.	4.3292
										chr1	108878137	108878426	WT_1_peak_464	129	.	7.03724	12.9806	8.84168	102		chr1	109985824	109986009	WT_2_peak_464	99	.	5.29502	9.9483	6.30183	57		chr1	93344991	93345368	NC_3_peak_464	107	.	4.82027	10.7169	7.0691	327		chr1	107657611	107657805	NC_4_peak_464	121	.	6.55791
										chr1	108961991	108963336	WT_1_peak_465	174	.	8.60107	17.4616	12.832	468		chr1	110035396	110035727	WT_2_peak_465	90	.	4.7881	9.00271	5.47836	192		chr1	93346997	93347442	NC_3_peak_465	70	.	3.49737	7.08465	3.94044	122		chr1	107668666	107668877	NC_4_peak_465	113	.	5.85064
										chr1	109040450	109040955	WT_1_peak_466	74	.	4.29393	7.46063	4.12611	471		chr1	110336932	110338118	WT_2_peak_466	124	.	5.85212	12.4963	8.53578	92		chr1	93347771	93350353	NC_3_peak_466	187	.	7.43368	18.7479	14.3052	1181		chr1	107669123	107669480	NC_4_peak_466	88	.	4.90642
										chr1	109074803	109076630	WT_1_peak_467	186	.	9.30983	18.6567	13.9076	1476		chr1	110339447	110339626	WT_2_peak_467	125	.	5.90349	12.5967	8.6248	89		chr1	93350835	93351063	NC_3_peak_467	56	.	3.49753	5.69102	2.77846	103		chr1	107670633	107670801	NC_4_peak_467	91	.	5.40667
										chr1	109090954	109091553	WT_1_peak_468	117	.	6.56056	11.7726	7.77778	79		chr1	110342336	110343091	WT_2_peak_468	89	.	5.29608	8.91496	5.4112	263		chr1	93359945	93360224	NC_3_peak_468	65	.	4.42529	6.56199	3.48787	78		chr1	107671670	107672004	NC_4_peak_468	65	.	3.92982
										chr1	109092339	109092583	WT_1_peak_469	74	.	5.13649	7.42145	4.09326	32		chr1	110406688	110407549	WT_2_peak_469	80	.	4.63401	8.08442	4.70014	466		chr1	93449716	93450560	NC_3_peak_469	93	.	4.46825	9.30412	5.83183	662		chr1	107679549	107680033	NC_4_peak_469	110	.	6.12756
										chr1	109100729	109101833	WT_1_peak_470	110	.	6.34403	11.0222	7.14661	273		chr1	110916674	110917002	WT_2_peak_470	175	.	8.09946	17.579	13.1102	226		chr1	93471867	93472453	NC_3_peak_470	178	.	6.59717	17.8578	13.4904	374		chr1	107682271	107682528	NC_4_peak_470	90	.	5.39517
										chr1	109214674	109215175	WT_1_peak_471	94	.	5.42874	9.48302	5.81838	104		chr1	111140731	111141413	WT_2_peak_471	134	.	6.37177	13.495	9.42868	156		chr1	93472799	93473535	NC_3_peak_471	225	.	8.30462	22.5717	17.8565	140		chr1	107682729	107683002	NC_4_peak_471	73	.	4.07763
										chr1	109424877	109426380	WT_1_peak_472	150	.	8.30118	15.0699	10.6992	1413		chr1	111141691	111142141	WT_2_peak_472	91	.	5.62536	9.12246	5.58591	69		chr1	93490427	93490635	NC_3_peak_472	58	.	4.15657	5.87098	2.92321	169		chr1	107685160	107685851	NC_4_peak_472	165	.	7.7919
										chr1	109426653	109427437	WT_1_peak_473	96	.	5.51236	9.62627	5.94301	531		chr1	111447892	111448230	WT_2_peak_473	67	.	4.18549	6.70414	3.5417	335		chr1	93616046	93616348	NC_3_peak_473	194	.	7.54965	19.4726	14.9784	145		chr1	107686272	107688419	NC_4_peak_473	188	.	8.52067
										chr1	109547063	109547264	WT_1_peak_474	95	.	5.44743	9.51511	5.84751	160		chr1	111448471	111448772	WT_2_peak_474	67	.	3.93516	6.78191	3.61244	215		chr1	93662097	93662415	NC_3_peak_474	61	.	3.4096	6.19113	3.19084	29		chr1	107748151	107748436	NC_4_peak_474	91	.	5.63485
										chr1	109548263	109548456	WT_1_peak_475	99	.	5.94753	9.99792	6.27258	116		chr1	111449517	111450162	WT_2_peak_475	90	.	4.10797	9.07734	5.54452	127		chr1	93804665	93805270	NC_3_peak_475	100	.	5.56381	10.072	6.50205	126		chr1	108199292	108199633	NC_4_peak_475	88	.	4.71579
										chr1	109549265	109549729	WT_1_peak_476	83	.	5.54965	8.36092	4.86911	25		chr1	111544761	111545055	WT_2_peak_476	277	.	13.4162	27.7209	22.496	146		chr1	93848252	93848589	NC_3_peak_476	123	.	5.58422	12.3453	8.5127	43		chr1	108270977	108271307	NC_4_peak_476	72	.	5.20112
										chr1	109620755	109621007	WT_1_peak_477	83	.	4.79511	8.37408	4.88096	101		chr1	111756519	111757209	WT_2_peak_477	117	.	6.77018	11.7231	7.85364	57		chr1	93876512	93876695	NC_3_peak_477	56	.	3.75012	5.6854	2.776	21		chr1	108271580	108271964	NC_4_peak_477	122	.	7.56067
										chr1	109697737	109697950	WT_1_peak_478	67	.	4.68265	6.70531	3.49888	158		chr1	112394597	112394884	WT_2_peak_478	76	.	4.72469	7.63129	4.31756	206		chr1	93879327	93879698	NC_3_peak_478	85	.	3.7008	8.58103	5.19644	166		chr1	108275496	108276060	NC_4_peak_478	73	.	4.70911
										chr1	109985000	109985185	WT_1_peak_479	67	.	4.68265	6.70531	3.49888	160		chr1	112395754	112396001	WT_2_peak_479	85	.	4.27433	8.58632	5.12826	141		chr1	93904479	93904701	NC_3_peak_479	125	.	6.55113	12.5698	8.70812	75		chr1	108276572	108276950	NC_4_peak_479	84	.	5.39759
										chr1	110034889	110035238	WT_1_peak_480	104	.	6.68598	10.4974	6.67903	167		chr1	112397465	112398372	WT_2_peak_480	147	.	7.32984	14.7957	10.5869	490		chr1	93905380	93905890	NC_3_peak_480	101	.	5.42017	10.1762	6.58948	176		chr1	108422574	108422791	NC_4_peak_480	111	.	7.11148
										chr1	110336946	110337288	WT_1_peak_481	156	.	7.57949	15.6942	11.2417	105		chr1	112403975	112404221	WT_2_peak_481	60	.	4.2612	6.03776	2.99866	37		chr1	93906103	93908747	NC_3_peak_481	188	.	7.47876	18.8406	14.3898	953		chr1	108512802	108513239	NC_4_peak_481	80	.	5.1466
										chr1	110337600	110338117	WT_1_peak_482	109	.	5.85265	10.9495	7.08102	370		chr1	112544363	112544999	WT_2_peak_482	120	.	7.21245	12.0554	8.14244	512		chr1	94248328	94248618	NC_3_peak_482	59	.	3.91457	5.971	3.00428	182		chr1	108584142	108584708	NC_4_peak_482	203	.	9.68279
										chr1	110339471	110339865	WT_1_peak_483	162	.	8.46348	16.2585	11.7497	213		chr1	112617834	112619586	WT_2_peak_483	146	.	6.76587	14.6666	10.4748	597		chr1	94398199	94398505	NC_3_peak_483	158	.	7.42872	15.8909	11.6858	146		chr1	108693716	108694089	NC_4_peak_483	124	.	6.06087
										chr1	110349078	110349282	WT_1_peak_484	85	.	5.50126	8.59327	5.07115	176		chr1	112619866	112621024	WT_2_peak_484	209	.	10.0394	20.9352	16.1729	531		chr1	94401497	94401678	NC_3_peak_484	101	.	5.42017	10.1762	6.58948	89		chr1	108694388	108695063	NC_4_peak_484	209	.	9.09235
										chr1	110406747	110407197	WT_1_peak_485	227	.	10.4524	22.7435	17.6652	210		chr1	112622389	112622590	WT_2_peak_485	80	.	5.16694	8.05424	4.67738	115		chr1	94417142	94417885	NC_3_peak_485	309	.	9.36204	30.9942	25.8023	552		chr1	108695260	108695429	NC_4_peak_485	95	.	5.44226
										chr1	110407818	110408062	WT_1_peak_486	89	.	5.70198	8.91545	5.34284	123		chr1	112636787	112636997	WT_2_peak_486	116	.	6.99243	11.6987	7.83223	115		chr1	94419368	94419663	NC_3_peak_486	78	.	3.70801	7.84098	4.57071	195		chr1	108747561	108747970	NC_4_peak_486	98	.	5.88328
										chr1	110916407	110917000	WT_1_peak_487	202	.	10.273	20.2596	15.3629	468		chr1	112935693	112935937	WT_2_peak_487	54	.	3.87386	5.41701	2.489	227		chr1	94419887	94420136	NC_3_peak_487	83	.	4.44859	8.34646	5.00546	101		chr1	108877510	108878019	NC_4_peak_487	147	.	7.03051
										chr1	111140792	111141395	WT_1_peak_488	127	.	7.37883	12.716	8.61895	498		chr1	112936290	112936671	WT_2_peak_488	63	.	4.13205	6.34342	3.23336	0		chr1	94540309	94540910	NC_3_peak_488	90	.	4.7922	9.01052	5.57727	295		chr1	108878525	108879156	NC_4_peak_488	100	.	5.76712
										chr1	111141627	111141929	WT_1_peak_489	90	.	5.78982	9.05628	5.47307	227		chr1	112954249	112955309	WT_2_peak_489	211	.	9.24805	21.1936	16.4085	202		chr1	94544903	94545530	NC_3_peak_489	140	.	6.46017	14.0851	10.0619	55		chr1	108881193	108881389	NC_4_peak_489	95	.	5.64746
										chr1	111448229	111448609	WT_1_peak_490	99	.	5.94753	9.99792	6.27258	282		chr1	113391738	113393379	WT_2_peak_490	134	.	7.31272	13.4403	9.37917	1110		chr1	94560333	94560515	NC_3_peak_490	65	.	4.25468	6.55099	3.47773	70		chr1	108962249	108963024	NC_4_peak_490	152	.	7.56934
										chr1	111448946	111449188	WT_1_peak_491	148	.	8.14212	14.8088	10.4586	107		chr1	113393594	113394620	WT_2_peak_491	158	.	8.21626	15.8462	11.5376	229		chr1	94735980	94736240	NC_3_peak_491	97	.	5.19332	9.76156	6.22343	125		chr1	109040464	109040904	NC_4_peak_491	86	.	4.92685
										chr1	111449494	111450411	WT_1_peak_492	174	.	8.88665	17.4476	12.823	451		chr1	113394802	113395451	WT_2_peak_492	75	.	5.1938	7.51205	4.21093	246		chr1	94792701	94793106	NC_3_peak_492	88	.	4.90401	8.89329	5.47377	352		chr1	109074765	109075703	NC_4_peak_492	105	.	4.48224
										chr1	111755975	111756195	WT_1_peak_493	77	.	5.1847	7.78016	4.39492	61		chr1	113396159	113396495	WT_2_peak_493	94	.	6.24481	9.47435	5.89302	84		chr1	94994210	94994386	NC_3_peak_493	83	.	4.44859	8.34646	5.00546	18		chr1	109076173	109076455	NC_4_peak_493	116	.	5.07815
										chr1	111756492	111756761	WT_1_peak_494	140	.	7.42819	14.0687	9.79787	123		chr1	113397110	113397412	WT_2_peak_494	69	.	4.64858	6.92277	3.73321	210		chr1	95169530	95170010	NC_3_peak_494	171	.	6.48445	17.1604	12.8434	105		chr1	109092228	109092446	NC_4_peak_494	74	.	4.64061
										chr1	112396804	112398263	WT_1_peak_495	74	.	4.29393	7.46063	4.12611	1370		chr1	113456515	113457021	WT_2_peak_495	149	.	7.39554	14.9106	10.691	363		chr1	95659912	95660122	NC_3_peak_495	246	.	9.63585	24.6954	19.8502	63		chr1	109425403	109425923	NC_4_peak_495	147	.	7.03051
										chr1	112544299	112544552	WT_1_peak_496	73	.	4.89222	7.31359	4.00528	75		chr1	113757355	113757730	WT_2_peak_496	53	.	3.44326	5.36246	2.45368	154		chr1	95715962	95716222	NC_3_peak_496	147	.	7.27712	14.7034	10.6163	148		chr1	109546563	109546733	NC_4_peak_496	80	.	4.4538
										chr1	112617934	112618348	WT_1_peak_497	91	.	5.42652	9.1341	5.52469	258		chr1	113757944	113759384	WT_2_peak_497	366	.	13.6646	36.6371	31.0931	374		chr1	95716528	95716886	NC_3_peak_497	106	.	5.48095	10.6498	7.00681	115		chr1	109549723	109549962	NC_4_peak_497	106	.	5.88903
										chr1	112618604	112619620	WT_1_peak_498	140	.	7.42819	14.0687	9.79787	253		chr1	113810012	113810810	WT_2_peak_498	71	.	4.4499	7.16292	3.91401	23		chr1	96075950	96076166	NC_3_peak_498	258	.	9.93697	25.8492	20.9351	90		chr1	109700111	109700374	NC_4_peak_498	59	.	4.05721
										chr1	112619886	112621035	WT_1_peak_499	128	.	7.19396	12.8221	8.70207	644		chr1	113811552	113811797	WT_2_peak_499	71	.	3.8469	7.12854	3.8848	214		chr1	96723122	96723813	NC_3_peak_499	79	.	4.3841	7.92232	4.64051	107		chr1	109963757	109964172	NC_4_peak_499	68	.	4.43075
										chr1	112674488	112674921	WT_1_peak_500	87	.	5.79051	8.74484	5.20625	365		chr1	113812664	113812975	WT_2_peak_500	108	.	5.98687	10.8034	7.03837	150		chr1	97094638	97094953	NC_3_peak_500	63	.	3.86833	6.39574	3.35393	24		chr1	109986999	109987170	NC_4_peak_500	73	.	4.37963
										chr1	112706234	112706518	WT_1_peak_501	163	.	8.21011	16.3102	11.7893	155		chr1	114509530	114509973	WT_2_peak_501	101	.	5.63344	10.1935	6.5068	108		chr1	97144991	97145233	NC_3_peak_501	97	.	5.19332	9.76156	6.22343	114		chr1	110336886	110337728	NC_4_peak_501	140	.	6.93373
										chr1	112953888	112955534	WT_1_peak_502	178	.	8.84435	17.874	13.1938	558		chr1	114511548	114512052	WT_2_peak_502	75	.	4.35721	7.57804	4.27173	163		chr1	97192563	97192902	NC_3_peak_502	79	.	5.10832	7.95927	4.67262	141		chr1	110343120	110343303	NC_4_peak_502	89	.	5.33839
										chr1	112955944	112956125	WT_1_peak_503	66	.	4.45266	6.60638	3.43049	44		chr1	114580984	114581245	WT_2_peak_503	71	.	4.4499	7.16292	3.91401	124		chr1	97572301	97572504	NC_3_peak_503	77	.	5.0084	7.79701	4.53442	153		chr1	110343582	110343756	NC_4_peak_503	73	.	4.70911
										chr1	112957073	112958076	WT_1_peak_504	142	.	7.53354	14.2457	9.95564	388		chr1	114715955	114716252	WT_2_peak_504	58	.	3.72408	5.88055	2.86008	227		chr1	97630615	97630886	NC_3_peak_504	179	.	8.05583	17.9949	13.6181	121		chr1	110344701	110345076	NC_4_peak_504	79	.	5.1107
										chr1	113324826	113325072	WT_1_peak_505	69	.	4.69149	6.9918	3.7359	142		chr1	114754784	114754973	WT_2_peak_505	91	.	5.61306	9.10243	5.5667	129		chr1	97668890	97669078	NC_3_peak_505	95	.	5.67243	9.54388	6.04028	152		chr1	110406303	110407139	NC_4_peak_505	95	.	5.0801
										chr1	113392600	113392954	WT_1_peak_506	151	.	7.81915	15.179	10.7797	121		chr1	114755572	114756097	WT_2_peak_506	123	.	6.9372	12.3986	8.45173	249		chr1	97797012	97797486	NC_3_peak_506	93	.	4.46825	9.30412	5.83183	76		chr1	110916132	110916960	NC_4_peak_506	135	.	7.62258
										chr1	113456620	113457011	WT_1_peak_507	76	.	5.43304	7.6447	4.27708	185		chr1	114756459	114756831	WT_2_peak_507	82	.	4.38134	8.21399	4.79939	308		chr1	97848767	97850030	NC_3_peak_507	201	.	9.88277	20.1361	15.5952	1129		chr1	111139216	111139383	NC_4_peak_507	115	.	5.39806
										chr1	113757464	113757732	WT_1_peak_508	81	.	5.57346	8.11513	4.65898	50		chr1	114758147	114758717	WT_2_peak_508	116	.	6.73908	11.6721	7.8086	107		chr1	97850216	97850700	NC_3_peak_508	130	.	6.59889	13.0707	9.15555	101		chr1	111140870	111141564	NC_4_peak_508	134	.	6.34949
										chr1	113757997	113758876	WT_1_peak_509	240	.	11.2335	24.0671	18.8987	514		chr1	116910662	116911033	WT_2_peak_509	116	.	5.79252	11.6047	7.74999	43		chr1	97919366	97920565	NC_3_peak_509	220	.	8.84053	22.0575	17.3754	955		chr1	111142155	111142337	NC_4_peak_509	111	.	5.74599
										chr1	113759230	113759531	WT_1_peak_510	87	.	5.79051	8.74484	5.20625	188		chr1	117147350	117147655	WT_2_peak_510	58	.	3.72408	5.88055	2.86008	282		chr1	98005073	98005793	NC_3_peak_510	88	.	4.90401	8.89329	5.47377	658		chr1	111448203	111448500	NC_4_peak_510	65	.	3.92982
										chr1	113808770	113809144	WT_1_peak_511	62	.	4.57349	6.28328	3.17754	354		chr1	117367976	117371597	WT_2_peak_511	217	.	8.68878	21.7637	16.9375	2426		chr1	98326452	98326763	NC_3_peak_511	63	.	3.7307	6.38437	3.34775	204		chr1	111544830	111545011	NC_4_peak_511	84	.	5.41275
										chr1	113809691	113810061	WT_1_peak_512	84	.	5.60344	8.44656	4.94531	88		chr1	117371912	117372101	WT_2_peak_512	57	.	3.76514	5.71163	2.73619	10		chr1	99645925	99646209	NC_3_peak_512	59	.	2.68816	5.97673	3.00972	6		chr1	111638222	111638509	NC_4_peak_512	138	.	5.75067
										chr1	113810272	113811171	WT_1_peak_513	142	.	7.26599	14.2361	9.94729	748		chr1	117607533	117607894	WT_2_peak_513	79	.	4.91462	7.95072	4.59904	282		chr1	99646406	99648887	NC_3_peak_513	325	.	8.87357	32.5956	27.3293	2078		chr1	112396835	112397152	NC_4_peak_513	60	.	3.53888
										chr1	113812653	113813022	WT_1_peak_514	91	.	5.44949	9.17256	5.55951	217		chr1	117930460	117930819	WT_2_peak_514	57	.	3.76381	5.70931	2.73597	15		chr1	99662183	99662550	NC_3_peak_514	66	.	3.9935	6.62797	3.54244	324		chr1	112397424	112398350	NC_4_peak_514	147	.	7.03051
										chr1	113931472	113931682	WT_1_peak_515	66	.	4.45266	6.60638	3.43049	2		chr1	118115560	118115774	WT_2_peak_515	77	.	4.63561	7.78123	4.44781	56		chr1	99672841	99673438	NC_3_peak_515	194	.	7.54965	19.4726	14.9784	377		chr1	112544848	112545048	NC_4_peak_515	80	.	4.61781
										chr1	114511406	114512560	WT_1_peak_516	161	.	8.10423	16.1305	11.636	714		chr1	118361471	118361705	WT_2_peak_516	69	.	5.21325	6.98733	3.77943	92		chr1	99766089	99767410	NC_3_peak_516	120	.	4.1309	12.0098	8.21256	403		chr1	112593178	112593792	NC_4_peak_516	110	.	6.15807
										chr1	114755853	114756908	WT_1_peak_517	98	.	5.41056	9.80276	6.10131	620		chr1	118821503	118821709	WT_2_peak_517	56	.	4.40048	5.61785	2.65503	187		chr1	99850790	99852054	NC_3_peak_517	144	.	5.0837	14.4814	10.424	173		chr1	112617101	112617295	NC_4_peak_517	87	.	5.18557
										chr1	115643135	115643373	WT_1_peak_518	96	.	6.50178	9.63587	5.94887	98		chr1	119140433	119140628	WT_2_peak_518	149	.	5.69754	14.9197	10.6997	105		chr1	99970532	99971295	NC_3_peak_518	290	.	8.15334	29.0436	23.9504	683		chr1	112617959	112618659	NC_4_peak_518	94	.	4.55745
										chr1	116111438	116112010	WT_1_peak_519	67	.	4.19572	6.72205	3.51411	56		chr1	119140822	119141695	WT_2_peak_519	188	.	6.83893	18.8631	14.2746	136		chr1	100036743	100038290	NC_3_peak_519	207	.	6.06931	20.7974	16.2057	1129		chr1	112620153	112620449	NC_4_peak_519	73	.	4.53395
										chr1	117058879	117059896	WT_1_peak_520	138	.	7.84	13.8806	9.64819	709		chr1	120039136	120039337	WT_2_peak_520	53	.	4.24759	5.37547	2.46609	16		chr1	100038989	100041006	NC_3_peak_520	344	.	9.58731	34.4492	29.0994	774		chr1	112620701	112621173	NC_4_peak_520	84	.	4.83873
										chr1	117367844	117370777	WT_1_peak_521	328	.	14.2081	32.8213	27.2144	1794		chr1	120054866	120055059	WT_2_peak_521	83	.	5.87039	8.36431	4.92591	18		chr1	100131297	100132156	NC_3_peak_521	172	.	6.92004	17.2138	12.8943	706		chr1	112622260	112622514	NC_4_peak_521	101	.	5.39532
										chr1	117370959	117371550	WT_1_peak_522	99	.	6.15928	9.98741	6.2631	356		chr1	120158397	120158578	WT_2_peak_522	94	.	6.25074	9.48393	5.89302	67		chr1	100133425	100133637	NC_3_peak_522	127	.	4.25608	12.7001	8.82455	104		chr1	112636787	112637032	NC_4_peak_522	137	.	7.47358
										chr1	117606951	117607270	WT_1_peak_523	56	.	4.28565	5.61482	2.62907	79		chr1	120173196	120173460	WT_2_peak_523	91	.	5.83911	9.13527	5.59035	174		chr1	100134079	100134639	NC_3_peak_523	85	.	4.52979	8.50527	5.14999	83		chr1	112935787	112935981	NC_4_peak_523	144	.	6.6381
										chr1	117930742	117931011	WT_1_peak_524	57	.	4.23174	5.74973	2.74057	93		chr1	120173886	120174433	WT_2_peak_524	120	.	6.71152	12.0244	8.11361	412		chr1	100265541	100266138	NC_3_peak_524	616	.	11.9906	61.6657	55.6356	429		chr1	112953868	112955314	NC_4_peak_524	147	.	5.97185
										chr1	118101698	118101885	WT_1_peak_525	119	.	6.91293	11.9565	7.94275	105		chr1	120174636	120175045	WT_2_peak_525	71	.	4.4499	7.16292	3.91401	136		chr1	100893319	100894726	NC_3_peak_525	347	.	10.7366	34.7542	29.3882	1203		chr1	112957337	112957513	NC_4_peak_525	122	.	5.73072
										chr1	119140426	119141135	WT_1_peak_526	194	.	9.13996	19.4039	14.5797	500		chr1	120175237	120176386	WT_2_peak_526	102	.	4.61321	10.2537	6.56169	1000		chr1	100921517	100921848	NC_3_peak_526	91	.	5.23652	9.15122	5.69641	126		chr1	113392430	113392796	NC_4_peak_526	170	.	7.27719
										chr1	119141850	119142035	WT_1_peak_527	52	.	3.40165	5.28448	2.36756	176		chr1	120179071	120179405	WT_2_peak_527	108	.	5.03144	10.8321	7.06335	53		chr1	101025522	101025758	NC_3_peak_527	127	.	4.46617	12.7306	8.85308	124		chr1	113392971	113394834	NC_4_peak_527	96	.	4.97777
										chr1	119648486	119648795	WT_1_peak_528	114	.	7.04978	11.4257	7.50659	178		chr1	120262697	120263506	WT_2_peak_528	117	.	7.265	11.776	7.89964	452		chr1	101026886	101027301	NC_3_peak_528	102	.	4.89654	10.2093	6.61713	228		chr1	113396169	113396642	NC_4_peak_528	96	.	5.50875
										chr1	119711984	119712331	WT_1_peak_529	127	.	7.37883	12.716	8.61895	59		chr1	120327306	120328770	WT_2_peak_529	264	.	13.0224	26.4825	21.3212	220		chr1	101200854	101201116	NC_3_peak_529	57	.	3.40438	5.73169	2.81212	63		chr1	113396852	113397290	NC_4_peak_529	198	.	9.06912
										chr1	119713115	119713292	WT_1_peak_530	78	.	4.33572	7.82971	4.44183	118		chr1	120335321	120335633	WT_2_peak_530	162	.	9.51445	16.2619	11.9109	141		chr1	101254389	101254675	NC_3_peak_530	71	.	4.12434	7.14265	3.98227	215		chr1	113433251	113433449	NC_4_peak_530	50	.	3.95165
										chr1	120059720	120059938	WT_1_peak_531	111	.	6.87027	11.1347	7.24536	150		chr1	120340327	120341110	WT_2_peak_531	252	.	10.5651	25.2547	20.1706	137		chr1	101259951	101260269	NC_3_peak_531	73	.	3.40474	7.313	4.12787	88		chr1	113456495	113457024	NC_4_peak_531	186	.	9.00015
										chr1	120174874	120175269	WT_1_peak_532	80	.	4.77402	8.02262	4.58911	310		chr1	120355538	120355755	WT_2_peak_532	78	.	5.03596	7.84182	4.49863	158		chr1	102613271	102613868	NC_3_peak_532	97	.	5.77892	9.72013	6.18977	525		chr1	113457241	113457408	NC_4_peak_532	154	.	7.97385
										chr1	120175480	120175678	WT_1_peak_533	91	.	5.44949	9.17256	5.55951	73		chr1	120416078	120416807	WT_2_peak_533	149	.	6.24569	14.9233	10.7031	121		chr1	102896877	102897311	NC_3_peak_533	101	.	5.83793	10.1784	6.58969	68		chr1	113624780	113624952	NC_4_peak_533	71	.	5.1379
										chr1	120175929	120176308	WT_1_peak_534	134	.	6.78592	13.4012	9.21551	292		chr1	120635143	120635320	WT_2_peak_534	133	.	7.54134	13.3921	9.33741	109		chr1	102897493	102898180	NC_3_peak_534	195	.	8.07719	19.5383	15.0373	465		chr1	113757363	113758735	NC_4_peak_534	246	.	7.65484
										chr1	120178290	120178804	WT_1_peak_535	99	.	5.94753	9.99792	6.27258	97		chr1	120912241	120912424	WT_2_peak_535	80	.	4.63401	8.08442	4.70014	123		chr1	103112501	103112771	NC_3_peak_535	129	.	6.54566	12.9761	9.07016	119		chr1	113809349	113809530	NC_4_peak_535	104	.	5.99725
										chr1	120179007	120179227	WT_1_peak_536	84	.	4.82265	8.42326	4.92726	103		chr1	120913496	120913704	WT_2_peak_536	89	.	6.19893	8.92538	5.41641	58		chr1	103254581	103254832	NC_3_peak_536	71	.	4.62103	7.16225	3.996	198		chr1	113810420	113811422	NC_4_peak_536	141	.	7.46948
										chr1	120179798	120179983	WT_1_peak_537	146	.	7.23497	14.6293	10.2967	83		chr1	120914336	120914840	WT_2_peak_537	224	.	10.2647	22.4223	17.5462	371		chr1	103496513	103496757	NC_3_peak_537	63	.	4.62863	6.36949	3.34775	28		chr1	113812698	113813023	NC_4_peak_537	102	.	5.6461
										chr1	120263066	120263480	WT_1_peak_538	150	.	8.30118	15.0699	10.6992	112		chr1	120915085	120915405	WT_2_peak_538	157	.	9.24465	15.7988	11.493	173		chr1	103525738	103527633	NC_3_peak_538	153	.	6.22645	15.3028	11.1629	409		chr1	113930771	113931062	NC_4_peak_538	117	.	6.09484
										chr1	120327382	120327669	WT_1_peak_539	93	.	5.9953	9.38556	5.73342	177		chr1	120916928	120917368	WT_2_peak_539	91	.	6.03916	9.14293	5.59754	138		chr1	103527880	103528062	NC_3_peak_539	52	.	3.94071	5.29458	2.46292	147		chr1	114512096	114512359	NC_4_peak_539	53	.	2.86285
										chr1	120327869	120328086	WT_1_peak_540	115	.	6.91765	11.5774	7.62071	119		chr1	120918324	120918513	WT_2_peak_540	62	.	4.22603	6.23725	3.14851	143		chr1	107627462	107627763	NC_3_peak_540	72	.	4.32706	7.23445	4.05737	5		chr1	114580878	114581162	NC_4_peak_540	111	.	6.42453
										chr1	120339810	120340119	WT_1_peak_541	115	.	6.91765	11.5774	7.62071	155		chr1	120919348	120919893	WT_2_peak_541	98	.	6.06383	9.83329	6.19762	287		chr1	107636781	107637222	NC_3_peak_541	66	.	3.9935	6.62797	3.54244	421		chr1	114715976	114716343	NC_4_peak_541	89	.	4.76214
										chr1	120340343	120341028	WT_1_peak_542	211	.	10.1562	21.1318	16.1635	144		chr1	120924840	120925259	WT_2_peak_542	115	.	5.58611	11.592	7.73974	367		chr1	107647974	107648156	NC_3_peak_542	116	.	5.10657	11.6941	7.92767	99		chr1	114755770	114756343	NC_4_peak_542	101	.	5.79181
										chr1	120415367	120415610	WT_1_peak_543	58	.	3.99156	5.85099	2.81571	225		chr1	120925736	120926677	WT_2_peak_543	90	.	4.7881	9.00271	5.47836	825		chr1	107653477	107654237	NC_3_peak_543	144	.	6.63483	14.4187	10.3659	404		chr1	114779519	114780121	NC_4_peak_543	84	.	5.39759
										chr1	120415848	120416029	WT_1_peak_544	125	.	5.90416	12.598	8.52994	87		chr1	120927074	120927599	WT_2_peak_544	102	.	6.52451	10.2361	6.54516	435		chr1	107657385	107657698	NC_3_peak_544	74	.	4.42027	7.40096	4.19626	44		chr1	114780826	114781005	NC_4_peak_544	96	.	4.64477
										chr1	120416312	120416717	WT_1_peak_545	78	.	4.88149	7.89523	4.48849	6		chr1	120928113	120928440	WT_2_peak_545	124	.	7.1866	12.4029	8.45173	93		chr1	107668652	107669542	NC_3_peak_545	99	.	4.50016	9.99636	6.43596	442		chr1	117058596	117059182	NC_4_peak_545	151	.	6.5497
										chr1	120556469	120556947	WT_1_peak_546	74	.	5.16989	7.47425	4.13948	79		chr1	121156387	121156712	WT_2_peak_546	72	.	5.00066	7.207	3.95114	292		chr1	107678798	107678979	NC_3_peak_546	81	.	4.8335	8.12567	4.81096	32		chr1	117369001	117370831	NC_4_peak_546	308	.	10.9673
										chr1	120635137	120635318	WT_1_peak_547	111	.	6.17609	11.1256	7.24138	60		chr1	121157224	121157481	WT_2_peak_547	108	.	5.98687	10.8034	7.03837	116		chr1	107679762	107680377	NC_3_peak_547	123	.	6.21236	12.3771	8.53607	528		chr1	117735032	117735759	NC_4_peak_547	110	.	6.15807
										chr1	120724798	120725163	WT_1_peak_548	68	.	5.05927	6.8397	3.60395	19		chr1	121182866	121183841	WT_2_peak_548	127	.	5.61807	12.7978	8.80962	832		chr1	107682372	107683042	NC_3_peak_548	57	.	3.32621	5.78873	2.85716	642		chr1	117930382	117930602	NC_4_peak_548	59	.	3.76276
										chr1	120733692	120733920	WT_1_peak_549	83	.	5.53412	8.3362	4.84516	110		chr1	121263750	121263988	WT_2_peak_549	54	.	3.87386	5.41701	2.489	3		chr1	107684739	107688489	NC_3_peak_549	266	.	10.0623	26.6757	21.7088	2725		chr1	118662083	118662683	NC_4_peak_549	147	.	7.03051
										chr1	120914466	120914747	WT_1_peak_550	149	.	8.95764	14.9556	10.5963	174		chr1	121269811	121270116	WT_2_peak_550	117	.	6.30673	11.7408	7.87012	107		chr1	107703794	107704015	NC_3_peak_550	110	.	5.72129	11.0923	7.399	115		chr1	118822227	118822405	NC_4_peak_550	96	.	5.93136
										chr1	120915126	120915365	WT_1_peak_551	73	.	5.07294	7.32109	4.00528	85		chr1	121417791	121418002	WT_2_peak_551	91	.	5.66258	9.18306	5.63196	164		chr1	107748116	107748527	NC_3_peak_551	118	.	6.38189	11.8701	8.09117	119		chr1	119139486	119139664	NC_4_peak_551	73	.	4.55138
										chr1	120920079	120920464	WT_1_peak_552	79	.	5.08245	7.91731	4.50401	298		chr1	121574128	121574350	WT_2_peak_552	114	.	6.61748	11.4727	7.63213	103		chr1	108272174	108272564	NC_3_peak_552	68	.	4.92632	6.83672	3.72313	129		chr1	119140904	119141152	NC_4_peak_552	70	.	3.94238
										chr1	120927074	120927279	WT_1_peak_553	106	.	6.34761	10.6521	6.81288	81		chr1	123082552	123082944	WT_2_peak_553	141	.	3.81441	14.1524	10.0208	334		chr1	108274428	108274823	NC_3_peak_553	85	.	5.29427	8.58053	5.1963	359		chr1	119141571	119141916	NC_4_peak_553	93	.	4.9967
										chr1	120927583	120927815	WT_1_peak_554	77	.	5.19246	7.79252	4.40715	217		chr1	124519616	124519877	WT_2_peak_554	133	.	2.65143	13.3574	9.30975	147		chr1	108275366	108275625	NC_3_peak_554	70	.	4.9255	7.08842	3.94044	114		chr1	120058831	120059198	NC_4_peak_554	114	.	5.50175
										chr1	120928107	120928395	WT_1_peak_555	63	.	4.13749	6.35266	3.20314	17		chr1	124647957	124648141	WT_2_peak_555	81	.	4.05086	8.10307	4.71236	118		chr1	108276196	108277480	NC_3_peak_555	135	.	7.61213	13.5079	9.54317	544		chr1	120059413	120059678	NC_4_peak_555	94	.	5.23478
										chr1	120930305	120930579	WT_1_peak_556	94	.	5.42874	9.48302	5.81838	152		chr1	143202520	143202765	WT_2_peak_556	91	.	1.34018	9.15269	5.60724	105		chr1	108418083	108418502	NC_3_peak_556	74	.	5.3078	7.44295	4.22319	60		chr1	120065891	120066059	NC_4_peak_556	106	.	5.88903
										chr1	121182729	121183894	WT_1_peak_557	164	.	7.99259	16.4168	11.8811	890		chr1	143214280	143214513	WT_2_peak_557	253	.	1.67936	25.3875	20.2956	107		chr1	108584080	108584503	NC_3_peak_557	103	.	5.15777	10.3916	6.78351	178		chr1	120157778	120157948	NC_4_peak_557	81	.	5.23236
										chr1	121185501	121186238	WT_1_peak_558	104	.	6.20276	10.4159	6.61314	346		chr1	143232913	143233263	WT_2_peak_558	138	.	1.46786	13.8146	9.71043	133		chr1	108691287	108691594	NC_3_peak_558	150	.	6.12402	15.0809	10.956	175		chr1	120174223	120174474	NC_4_peak_558	117	.	6.10397
										chr1	121187636	121187855	WT_1_peak_559	63	.	3.96437	6.3134	3.19774	151		chr1	143262655	143262865	WT_2_peak_559	122	.	1.46654	12.241	8.30988	116		chr1	108693232	108693409	NC_3_peak_559	57	.	3.40438	5.73169	2.81212	116		chr1	120175453	120175847	NC_4_peak_559	110	.	5.92007
										chr1	121269797	121270257	WT_1_peak_560	81	.	5.22621	8.15009	4.69032	323		chr1	143944765	143945007	WT_2_peak_560	105	.	6.06988	10.567	6.84622	104		chr1	108693592	108695441	NC_3_peak_560	219	.	8.78421	21.9487	17.2736	1213		chr1	120176688	120176884	NC_4_peak_560	142	.	6.34952
										chr1	121316735	121316916	WT_1_peak_561	92	.	5.49529	9.24912	5.61484	66		chr1	143970932	143971545	WT_2_peak_561	207	.	7.26636	20.7847	16.0442	411		chr1	108747518	108747996	NC_3_peak_561	154	.	7.43674	15.4415	11.2848	50		chr1	120179161	120179807	NC_4_peak_561	130	.	6.60355
										chr1	121573901	121574269	WT_1_peak_562	89	.	5.70198	8.91545	5.34284	311		chr1	144128547	144128912	WT_2_peak_562	81	.	5.38995	8.1068	4.71236	77		chr1	108877444	108878847	NC_3_peak_562	206	.	8.36566	20.61	16.0307	299		chr1	120187757	120188126	NC_4_peak_562	66	.	4.48799
										chr1	123082594	123082898	WT_1_peak_563	54	.	2.29332	5.47769	2.52726	302		chr1	144382755	144382953	WT_2_peak_563	64	.	4.88392	6.41221	3.29656	115		chr1	108879065	108879337	NC_3_peak_563	86	.	4.43021	8.61257	5.22349	127		chr1	120327331	120327701	NC_4_peak_563	134	.	6.34949
										chr1	124778085	124778267	WT_1_peak_564	352	.	3.03075	35.2089	29.53	105		chr1	144459813	144460559	WT_2_peak_564	127	.	5.10177	12.7467	8.76143	600		chr1	108881181	108881694	NC_3_peak_564	85	.	5.0705	8.53261	5.168	137		chr1	120327933	120328577	NC_4_peak_564	66	.	3.76006
										chr1	143202539	143202774	WT_1_peak_565	50	.	1.23641	5.05778	2.22943	130		chr1	144547135	144547337	WT_2_peak_565	63	.	4.28638	6.33593	3.22937	113		chr1	108962241	108963052	NC_3_peak_565	189	.	7.75398	18.9065	14.4525	172		chr1	120335341	120335533	NC_4_peak_565	178	.	9.73244
										chr1	143214302	143214479	WT_1_peak_566	174	.	1.57408	17.4448	12.823	81		chr1	144881953	144882146	WT_2_peak_566	153	.	8.98972	15.3671	11.1032	56		chr1	109040777	109040955	NC_3_peak_566	100	.	4.68102	10.0821	6.51021	125		chr1	120339387	120339567	NC_4_peak_566	111	.	6.65521
										chr1	143232936	143233253	WT_1_peak_567	89	.	1.36793	8.96638	5.39244	129		chr1	145010133	145010497	WT_2_peak_567	122	.	7.09773	12.2581	8.32393	272		chr1	109074771	109075562	NC_3_peak_567	120	.	4.44096	12.0326	8.23406	681		chr1	120339831	120340098	NC_4_peak_567	101	.	6.26082
										chr1	143944834	143945012	WT_1_peak_568	130	.	7.6064	13.0865	8.93362	110		chr1	145094956	145095286	WT_2_peak_568	153	.	6.65014	15.3204	11.0601	209		chr1	109076167	109076492	NC_3_peak_568	179	.	6.10486	17.9591	13.5874	94		chr1	120416003	120416426	NC_4_peak_568	165	.	7.7919
										chr1	143952247	143952456	WT_1_peak_569	128	.	7.47125	12.8665	8.74347	151		chr1	145199484	145199882	WT_2_peak_569	104	.	6.63344	10.4123	6.70298	253		chr1	109091021	109091340	NC_3_peak_569	58	.	3.16429	5.84774	2.90725	76		chr1	120556192	120556768	NC_4_peak_569	105	.	5.44412
										chr1	143970541	143971111	WT_1_peak_570	126	.	6.36536	12.6535	8.57682	488		chr1	145201460	145202027	WT_2_peak_570	243	.	12.1115	24.3954	19.3744	444		chr1	109092192	109092450	NC_3_peak_570	130	.	5.93143	13.0492	9.13579	166		chr1	120635137	120635314	NC_4_peak_570	129	.	6.5145
										chr1	143973280	143973819	WT_1_peak_571	172	.	9.08947	17.2958	12.6833	199		chr1	145202240	145203029	WT_2_peak_571	80	.	4.76775	8.01173	4.64017	335		chr1	109197348	109197536	NC_3_peak_571	139	.	6.18932	13.9727	9.96036	110		chr1	120915083	120915362	NC_4_peak_571	101	.	5.79583
										chr1	144189797	144189980	WT_1_peak_572	92	.	6.08014	9.2088	5.57903	96		chr1	145203266	145203456	WT_2_peak_572	65	.	4.72164	6.5151	3.38349	70		chr1	109214914	109215389	NC_3_peak_572	128	.	5.62877	12.8204	8.92989	212		chr1	120919396	120919846	NC_4_peak_572	162	.	8.47337
										chr1	144459980	144460330	WT_1_peak_573	84	.	5.19477	8.41646	4.92056	131		chr1	145204025	145204270	WT_2_peak_573	109	.	6.31673	10.9771	7.18906	149		chr1	109425155	109425778	NC_3_peak_573	130	.	6.35127	13.0404	9.13018	435		chr1	120926917	120927474	NC_4_peak_573	87	.	5.37876
										chr1	144523244	144523612	WT_1_peak_574	101	.	6.03024	10.1337	6.39521	287		chr1	145204965	145205286	WT_2_peak_574	67	.	4.69786	6.72931	3.56581	291		chr1	109427475	109427772	NC_3_peak_574	78	.	4.0427	7.80864	4.54354	38		chr1	120927645	120927848	NC_4_peak_574	76	.	4.90539
										chr1	144961149	144961365	WT_1_peak_575	131	.	6.90269	13.1768	9.00696	124		chr1	145209245	145209501	WT_2_peak_575	73	.	4.73583	7.35145	4.07043	61		chr1	109546558	109546745	NC_3_peak_575	70	.	3.82992	7.09303	3.94099	110		chr1	120928070	120928241	NC_4_peak_575	81	.	4.20241
										chr1	144962463	144962667	WT_1_peak_576	63	.	3.96437	6.3134	3.19774	86		chr1	145212760	145213028	WT_2_peak_576	70	.	4.57819	7.0914	3.85882	113		chr1	109549230	109549640	NC_3_peak_576	84	.	4.82847	8.43363	5.08478	327		chr1	121182993	121183188	NC_4_peak_576	65	.	3.37286
										chr1	145094157	145094630	WT_1_peak_577	104	.	5.76803	10.4271	6.6219	318		chr1	145213319	145214669	WT_2_peak_577	319	.	11.8334	31.9118	26.5208	978		chr1	109650565	109651171	NC_3_peak_577	119	.	6.1802	11.918	8.13399	111		chr1	121183512	121183840	NC_4_peak_577	87	.	3.7685
										chr1	145096211	145096590	WT_1_peak_578	79	.	5.26336	7.90539	4.49686	259		chr1	145423991	145424263	WT_2_peak_578	62	.	3.65923	6.2434	3.14851	239		chr1	109782266	109782492	NC_3_peak_578	136	.	6.21944	13.6185	9.64458	96		chr1	121262716	121262917	NC_4_peak_578	144	.	6.45045
										chr1	145096872	145097589	WT_1_peak_579	91	.	5.44949	9.17256	5.55951	99		chr1	145813297	145813816	WT_2_peak_579	88	.	5.28253	8.89211	5.39215	103		chr1	109838062	109838308	NC_3_peak_579	63	.	3.7307	6.38437	3.34775	230		chr1	121269833	121270437	NC_4_peak_579	108	.	5.99966
										chr1	145128822	145129003	WT_1_peak_580	60	.	4.5601	6.04298	2.96964	13		chr1	145824074	145824663	WT_2_peak_580	93	.	5.7903	9.39056	5.81812	105		chr1	109838590	109838840	NC_3_peak_580	65	.	4.12558	6.59895	3.52166	75		chr1	121316401	121316577	NC_4_peak_580	96	.	4.79721
										chr1	145199644	145199871	WT_1_peak_581	101	.	5.81279	10.1361	6.39521	71		chr1	145825030	145825246	WT_2_peak_581	91	.	5.83911	9.13527	5.59035	93		chr1	109963677	109963945	NC_3_peak_581	93	.	5.13025	9.30347	5.83183	139		chr1	121417447	121417632	NC_4_peak_581	254	.	8.40483
										chr1	145201281	145202064	WT_1_peak_582	167	.	8.44233	16.7027	12.1475	617		chr1	145927640	145928393	WT_2_peak_582	556	.	17.0195	55.6742	49.5888	119		chr1	110003258	110003842	NC_3_peak_582	103	.	5.12668	10.3306	6.72953	436		chr1	121558143	121558949	NC_4_peak_582	130	.	5.75665
										chr1	145203171	145203580	WT_1_peak_583	81	.	5.22621	8.15009	4.69032	149		chr1	145956582	145957378	WT_2_peak_583	120	.	6.71152	12.0244	8.11361	236		chr1	110004783	110004974	NC_3_peak_583	78	.	4.35767	7.87178	4.59608	55		chr1	121745880	121746059	NC_4_peak_583	68	.	2.83574
										chr1	145209740	145209981	WT_1_peak_584	101	.	6.26415	10.1566	6.41494	117		chr1	145995710	145996341	WT_2_peak_584	173	.	8.54044	17.3584	12.9049	498		chr1	110336799	110337867	NC_3_peak_584	177	.	7.17735	17.7465	13.388	854		chr1	121769983	121770290	NC_4_peak_584	55	.	2.44541
										chr1	145213572	145214627	WT_1_peak_585	444	.	18.1525	44.4512	38.492	734		chr1	146034982	146035401	WT_2_peak_585	64	.	4.05476	6.47396	3.34772	274		chr1	110342330	110343753	NC_3_peak_585	133	.	6.52297	13.3554	9.41114	969		chr1	122534436	122534831	NC_4_peak_585	65	.	2.97813
										chr1	145214808	145215217	WT_1_peak_586	113	.	6.10733	11.3956	7.48303	270		chr1	146050693	146050899	WT_2_peak_586	89	.	5.89359	8.90959	5.40585	63		chr1	110344439	110344620	NC_3_peak_586	58	.	3.9976	5.86101	2.91911	10		chr1	122539964	122540233	NC_4_peak_586	60	.	2.24609
										chr1	145282122	145282363	WT_1_peak_587	68	.	5.05927	6.8397	3.60395	109		chr1	146298264	146298623	WT_2_peak_587	89	.	4.92364	8.92916	5.41817	124		chr1	110345405	110345602	NC_3_peak_587	61	.	4.14793	6.10914	3.13025	67		chr1	122544654	122544841	NC_4_peak_587	50	.	2.9814
										chr1	145424122	145424701	WT_1_peak_588	117	.	6.77078	11.7241	7.7333	42		chr1	146323136	146323360	WT_2_peak_588	102	.	6.56042	10.2941	6.59588	169		chr1	110348486	110349027	NC_3_peak_588	95	.	5.08687	9.56458	6.05562	15		chr1	122653719	122654084	NC_4_peak_588	71	.	2.33949
										chr1	145824244	145824681	WT_1_peak_589	106	.	6.34761	10.6521	6.81288	362		chr1	146386681	146387050	WT_2_peak_589	69	.	3.88793	6.95159	3.75977	294		chr1	110406957	110407305	NC_3_peak_589	113	.	5.13233	11.3965	7.66679	176		chr1	122971726	122972013	NC_4_peak_589	63	.	2.98418
										chr1	145824875	145825351	WT_1_peak_590	150	.	8.30118	15.0699	10.6992	115		chr1	147171554	147171886	WT_2_peak_590	171	.	8.98325	17.1203	12.683	157		chr1	110916157	110917001	NC_3_peak_590	170	.	7.52801	17.0166	12.7183	726		chr1	123082551	123082950	NC_4_peak_590	134	.	2.61097
										chr1	145927013	145927404	WT_1_peak_591	89	.	5.70198	8.91545	5.34284	342		chr1	147929278	147929723	WT_2_peak_591	58	.	4.17304	5.89727	2.87473	20		chr1	111140789	111141600	NC_3_peak_591	178	.	7.22087	17.8356	13.4699	128		chr1	123570443	123570692	NC_4_peak_591	53	.	3.03557
										chr1	145927626	145928821	WT_1_peak_592	529	.	20.8833	52.9529	46.7784	142		chr1	148442729	148442933	WT_2_peak_592	101	.	6.48899	10.1788	6.50175	152		chr1	111448146	111448427	NC_3_peak_592	97	.	5.19248	9.76	6.2224	136		chr1	124549800	124550175	NC_4_peak_592	267	.	3.53308
										chr1	145956426	145956801	WT_1_peak_593	78	.	5.39807	7.83577	4.4451	19		chr1	148444611	148444855	WT_2_peak_593	71	.	4.94079	7.11254	3.8704	121		chr1	111449915	111450235	NC_3_peak_593	110	.	5.89109	11.0172	7.33019	152		chr1	125170454	125170640	NC_4_peak_593	142	.	3.5684
										chr1	145957030	145957425	WT_1_peak_594	107	.	5.36741	10.799	6.94688	106		chr1	148445380	148446149	WT_2_peak_594	153	.	8.49894	15.3943	11.1296	138		chr1	111626138	111626323	NC_3_peak_594	110	.	5.89109	11.0172	7.33019	82		chr1	143730010	143730199	NC_4_peak_594	127	.	6.42524
										chr1	145964079	145964503	WT_1_peak_595	79	.	5.08478	7.9211	4.50719	382		chr1	148446357	148447467	WT_2_peak_595	114	.	6.61748	11.4727	7.63213	75		chr1	111638346	111638883	NC_3_peak_595	92	.	4.16515	9.21398	5.75286	83		chr1	143966126	143966498	NC_4_peak_595	87	.	5.57757
										chr1	145995763	145996498	WT_1_peak_596	161	.	8.98574	16.1938	11.6928	478		chr1	148448005	148448198	WT_2_peak_596	79	.	4.93036	7.97705	4.61948	83		chr1	111756791	111757032	NC_3_peak_596	115	.	5.98261	11.5653	7.81162	97		chr1	143970601	143971530	NC_4_peak_596	110	.	5.30672
										chr1	146001005	146001365	WT_1_peak_597	54	.	4.27414	5.41731	2.4737	82		chr1	148448993	148449299	WT_2_peak_597	89	.	5.52714	8.96227	5.44231	225		chr1	112397207	112398420	NC_3_peak_597	146	.	6.51541	14.62	10.5459	983		chr1	144460624	144460801	NC_4_peak_597	144	.	6.6381
										chr1	146035180	146035360	WT_1_peak_598	83	.	5.53412	8.3362	4.84516	75		chr1	148453177	148453482	WT_2_peak_598	86	.	5.71007	8.61649	5.15183	94		chr1	112404641	112405100	NC_3_peak_598	112	.	5.41566	11.2578	7.54185	232		chr1	144524429	144524658	NC_4_peak_598	133	.	6.99763
										chr1	146219012	146219286	WT_1_peak_599	94	.	6.21591	9.42762	5.76743	257		chr1	148457341	148457841	WT_2_peak_599	76	.	5.12494	7.68498	4.36578	140		chr1	112451861	112452073	NC_3_peak_599	88	.	4.90401	8.89329	5.47377	35		chr1	144561445	144561729	NC_4_peak_599	107	.	5.75223
										chr1	146297697	146298600	WT_1_peak_600	88	.	5.47341	8.87444	5.31701	768		chr1	148458117	148458484	WT_2_peak_600	182	.	7.44815	18.2968	13.7556	181		chr1	112557309	112557514	NC_3_peak_600	64	.	4.03859	6.44533	3.38933	97		chr1	144881955	144882400	NC_4_peak_600	91	.	5.40667
										chr1	146369316	146369672	WT_1_peak_601	96	.	6.50178	9.63587	5.94887	307		chr1	148458725	148458981	WT_2_peak_601	106	.	5.50289	10.6905	6.94862	144		chr1	112586097	112586502	NC_3_peak_601	89	.	5.54871	8.99748	5.56776	67		chr1	144962114	144962312	NC_4_peak_601	131	.	5.80455
										chr1	146386666	146387059	WT_1_peak_602	127	.	7.37883	12.716	8.61895	63		chr1	148677938	148678428	WT_2_peak_602	75	.	4.83182	7.5089	4.20799	310		chr1	112593557	112593960	NC_3_peak_602	87	.	5.19794	8.74917	5.34455	228		chr1	144963510	144963722	NC_4_peak_602	121	.	5.12996
										chr1	146403421	146403753	WT_1_peak_603	60	.	4.5601	6.04298	2.96964	7		chr1	148748483	148748684	WT_2_peak_603	103	.	5.73712	10.3736	6.66856	78		chr1	112618310	112618681	NC_3_peak_603	166	.	5.89941	16.6124	12.3479	221		chr1	145115546	145115718	NC_4_peak_603	112	.	6.45519
										chr1	146862007	146862188	WT_1_peak_604	72	.	5.31964	7.26923	3.9685	42		chr1	148749092	148749366	WT_2_peak_604	76	.	4.72469	7.63129	4.31756	79		chr1	112620529	112621272	NC_3_peak_604	140	.	6.43396	14.0346	10.0135	129		chr1	145123958	145124138	NC_4_peak_604	141	.	7.24479
										chr1	146939282	146939464	WT_1_peak_605	50	.	4.05343	5.07207	2.22943	25		chr1	148774040	148774221	WT_2_peak_605	101	.	6.28828	10.1955	6.5068	22		chr1	112636082	112637019	NC_3_peak_605	100	.	5.56381	10.072	6.50205	784		chr1	145200559	145200876	NC_4_peak_605	105	.	4.5929
										chr1	147171887	147172064	WT_1_peak_606	61	.	4.30053	6.10033	3.01349	11		chr1	148787109	148787331	WT_2_peak_606	56	.	4.30489	5.64469	2.67643	19		chr1	112935602	112935934	NC_3_peak_606	87	.	4.64199	8.72275	5.32298	270		chr1	145201189	145202557	NC_4_peak_606	108	.	5.78271
										chr1	147242829	147243367	WT_1_peak_607	81	.	5.57346	8.11513	4.65898	103		chr1	148790256	148790929	WT_2_peak_607	109	.	6.76711	10.9679	7.18569	615		chr1	112936425	112936828	NC_3_peak_607	79	.	4.3841	7.92232	4.64051	87		chr1	145208727	145208941	NC_4_peak_607	101	.	5.81672
										chr1	148445805	148446012	WT_1_peak_608	81	.	5.42808	8.16746	4.70563	114		chr1	149101947	149102499	WT_2_peak_608	160	.	6.01723	16.08	11.7432	331		chr1	112951472	112951816	NC_3_peak_608	81	.	4.6651	8.14059	4.82506	48		chr1	145209241	145209454	NC_4_peak_608	164	.	7.99799
										chr1	148446466	148446665	WT_1_peak_609	61	.	4.30053	6.10033	3.01349	35		chr1	149175521	149175724	WT_2_peak_609	74	.	5.12778	7.40771	4.12029	26		chr1	112953980	112955320	NC_3_peak_609	160	.	6.17043	16.0192	11.8061	1274		chr1	145213478	145213999	NC_4_peak_609	160	.	7.53522
										chr1	148447412	148447670	WT_1_peak_610	107	.	6.38544	10.7137	6.87136	121		chr1	149177208	149178350	WT_2_peak_610	251	.	9.55765	25.113	20.0381	629		chr1	112957126	112957529	NC_3_peak_610	190	.	7.14889	19.095	14.6296	268		chr1	145214171	145214361	NC_4_peak_610	266	.	10.3501
										chr1	148449061	148449250	WT_1_peak_611	85	.	5.45374	8.51686	5.00877	147		chr1	149187787	149190481	WT_2_peak_611	167	.	9.01754	16.7024	12.3132	2578		chr1	112958019	112958202	NC_3_peak_611	72	.	4.17904	7.24573	4.0668	91		chr1	145608757	145608939	NC_4_peak_611	91	.	5.40667
										chr1	148452507	148452978	WT_1_peak_612	115	.	6.91765	11.5774	7.62071	356		chr1	149190718	149191308	WT_2_peak_612	114	.	6.81908	11.4177	7.58506	422		chr1	113392366	113394839	NC_3_peak_612	217	.	7.92837	21.7698	17.1047	367		chr1	145813285	145813515	NC_4_peak_612	137	.	7.49458
										chr1	148457052	148458445	WT_1_peak_613	222	.	10.1649	22.251	17.2099	1260		chr1	149192134	149192354	WT_2_peak_613	106	.	6.57642	10.6601	6.922	58		chr1	113395290	113395516	NC_3_peak_613	51	.	3.13055	5.16499	2.36131	17		chr1	145824545	145825222	NC_4_peak_613	98	.	5.43266
										chr1	148667527	148667705	WT_1_peak_614	73	.	5.26483	7.37409	4.04983	44		chr1	149254876	149255099	WT_2_peak_614	118	.	7.29253	11.821	7.93122	61		chr1	113395978	113396318	NC_3_peak_614	118	.	5.94451	11.8868	8.1058	261		chr1	145927668	145928040	NC_4_peak_614	110	.	6.12756
										chr1	148748461	148749406	WT_1_peak_615	79	.	5.08245	7.91731	4.50401	40		chr1	149339189	149340005	WT_2_peak_615	104	.	6.65195	10.4422	6.72981	414		chr1	113396547	113397509	NC_3_peak_615	198	.	8.52106	19.8669	15.3405	383		chr1	145956466	145957449	NC_4_peak_615	177	.	8.47082
										chr1	148789211	148789614	WT_1_peak_616	96	.	5.92444	9.60792	5.92752	142		chr1	149340748	149341040	WT_2_peak_616	67	.	4.88515	6.77188	3.60399	164		chr1	113456536	113457021	NC_3_peak_616	213	.	9.3095	21.3039	16.6761	332		chr1	145995470	145996546	NC_4_peak_616	169	.	8.28295
										chr1	148790815	148791094	WT_1_peak_617	107	.	6.64468	10.7702	6.92007	152		chr1	149342897	149343097	WT_2_peak_617	62	.	4.67036	6.2166	3.13859	32		chr1	113757362	113758917	NC_3_peak_617	157	.	5.02345	15.7287	11.5541	989		chr1	146035233	146035408	NC_4_peak_617	161	.	7.82964
										chr1	148954318	148954508	WT_1_peak_618	90	.	5.77204	9.02777	5.44677	99		chr1	149398917	149399094	WT_2_peak_618	105	.	6.74607	10.5949	6.86859	77		chr1	113810551	113811448	NC_3_peak_618	143	.	5.99584	14.3926	10.343	860		chr1	146036601	146036976	NC_4_peak_618	106	.	5.48365
										chr1	149175860	149176366	WT_1_peak_619	69	.	4.69149	6.9918	3.7359	167		chr1	149401401	149401696	WT_2_peak_619	54	.	4.19546	5.47507	2.5352	71		chr1	113812664	113812996	NC_3_peak_619	87	.	4.64199	8.72275	5.32298	82		chr1	146218184	146218563	NC_4_peak_619	142	.	6.77442
										chr1	149176899	149177079	WT_1_peak_620	100	.	6.37954	10.0024	6.27459	101		chr1	149608173	149609501	WT_2_peak_620	257	.	9.31019	25.75	20.6356	917		chr1	113930588	113930952	NC_3_peak_620	64	.	3.61715	6.40031	3.35441	14		chr1	146224935	146225131	NC_4_peak_620	76	.	4.93846
										chr1	149177266	149178341	WT_1_peak_621	303	.	13.1184	30.3178	24.824	271		chr1	149613454	149613981	WT_2_peak_621	131	.	7.65314	13.1627	9.12743	448		chr1	113931940	113932143	NC_3_peak_621	117	.	5.85614	11.7232	7.95551	99		chr1	146370240	146370408	NC_4_peak_621	96	.	6.35871
										chr1	149178586	149178882	WT_1_peak_622	69	.	4.69149	6.9918	3.7359	107		chr1	149620193	149620497	WT_2_peak_622	65	.	4.23146	6.51182	3.38041	277		chr1	114512329	114512636	NC_3_peak_622	96	.	4.35671	9.66506	6.15084	123		chr1	146375935	146376322	NC_4_peak_622	64	.	4.04058
										chr1	149181732	149181965	WT_1_peak_623	62	.	4.54473	6.23833	3.13517	101		chr1	149620861	149622380	WT_2_peak_623	205	.	9.48419	20.5286	15.8056	781		chr1	114540446	114540737	NC_3_peak_623	65	.	4.25468	6.55099	3.47773	127		chr1	146386653	146387050	NC_4_peak_623	279	.	12.1035
										chr1	149187814	149188045	WT_1_peak_624	64	.	4.54869	6.49368	3.32501	136		chr1	149812151	149812353	WT_2_peak_624	146	.	6.9927	14.644	10.455	129		chr1	114580357	114581591	NC_3_peak_624	130	.	5.93143	13.0492	9.13579	1154		chr1	147244279	147244595	NC_4_peak_624	60	.	4.42519
										chr1	149188935	149189427	WT_1_peak_625	94	.	5.42874	9.48302	5.81838	397		chr1	149812605	149812941	WT_2_peak_625	68	.	4.76444	6.83437	3.65605	100		chr1	114669244	114669576	NC_3_peak_625	64	.	4.03859	6.44533	3.38933	213		chr1	147273658	147273869	NC_4_peak_625	443	.	15.9385
										chr1	149189855	149190101	WT_1_peak_626	127	.	7.13181	12.7198	8.61895	155		chr1	149830555	149830744	WT_2_peak_626	79	.	5.28495	7.93973	4.58866	163		chr1	114755443	114756068	NC_3_peak_626	125	.	6.32638	12.5833	8.72103	421		chr1	147540559	147540880	NC_4_peak_626	110	.	6.36408
										chr1	149558921	149559318	WT_1_peak_627	84	.	5.91071	8.4321	4.93227	60		chr1	149830971	149832073	WT_2_peak_627	199	.	8.58195	19.9797	15.2916	593		chr1	114756592	114756913	NC_3_peak_627	64	.	3.44077	6.48802	3.42597	316		chr1	147929128	147929369	NC_4_peak_627	80	.	4.5923
										chr1	149608083	149608520	WT_1_peak_628	86	.	5.73309	8.6532	5.12096	154		chr1	149833398	149833857	WT_2_peak_628	130	.	7.10801	13.099	9.0704	355		chr1	115200275	115200518	NC_3_peak_628	115	.	5.76942	11.5616	7.80973	134		chr1	148445453	148446129	NC_4_peak_628	116	.	6.24824
										chr1	149608711	149609514	WT_1_peak_629	352	.	11.8931	35.2792	29.5954	173		chr1	149834531	149834857	WT_2_peak_629	94	.	5.62074	9.45809	5.87788	37		chr1	115200808	115201088	NC_3_peak_629	78	.	4.87592	7.8859	4.60909	223		chr1	148458118	148458456	NC_4_peak_629	140	.	6.65325
										chr1	149621076	149622320	WT_1_peak_630	129	.	7.03724	12.9806	8.84168	1099		chr1	149840372	149840747	WT_2_peak_630	81	.	5.04005	8.15997	4.76138	102		chr1	115643560	115643850	NC_3_peak_630	78	.	4.87592	7.8859	4.60909	87		chr1	148668792	148668964	NC_4_peak_630	58	.	3.86238
										chr1	149811831	149812350	WT_1_peak_631	115	.	7.35316	11.5941	7.63684	445		chr1	149843680	149844328	WT_2_peak_631	172	.	8.48654	17.2665	12.8205	147		chr1	116110018	116110234	NC_3_peak_631	133	.	6.5377	13.3822	9.43521	130		chr1	148790256	148790547	NC_4_peak_631	72	.	4.19181
										chr1	149812670	149812864	WT_1_peak_632	68	.	5.08071	6.87464	3.63536	33		chr1	149849249	149849533	WT_2_peak_632	98	.	5.88532	9.8956	6.2528	164		chr1	116555701	116556072	NC_3_peak_632	110	.	5.89109	11.0172	7.33019	64		chr1	148874652	148875301	NC_4_peak_632	134	.	6.34949
										chr1	149830838	149832472	WT_1_peak_633	197	.	9.64892	19.7438	14.8964	595		chr1	149853747	149854172	WT_2_peak_633	87	.	5.21574	8.7793	5.29986	304		chr1	117058490	117059346	NC_3_peak_633	149	.	6.44721	14.9138	10.8062	449		chr1	149102341	149102687	NC_4_peak_633	111	.	4.70138
										chr1	149832656	149834208	WT_1_peak_634	171	.	8.68386	17.1084	12.5126	162		chr1	149859497	149859732	WT_2_peak_634	97	.	5.40345	9.79021	6.16305	155		chr1	117365981	117366389	NC_3_peak_634	108	.	5.58706	10.8461	7.18156	100		chr1	149177479	149177945	NC_4_peak_634	189	.	6.50661
										chr1	149834559	149834926	WT_1_peak_635	100	.	6.40127	10.0374	6.30804	143		chr1	149859969	149860715	WT_2_peak_635	91	.	5.42134	9.12542	5.58885	63		chr1	117368732	117370938	NC_3_peak_635	291	.	9.81455	29.109	24.0132	963		chr1	149178509	149178759	NC_4_peak_635	107	.	5.93769
										chr1	149839725	149840140	WT_1_peak_636	83	.	5.53412	8.3362	4.84516	369		chr1	149861708	149862644	WT_2_peak_636	198	.	9.10737	19.8733	15.201	527		chr1	117371127	117371397	NC_3_peak_636	102	.	4.61005	10.2465	6.65206	155		chr1	149182479	149182650	NC_4_peak_636	179	.	8.31392
										chr1	149840562	149840744	WT_1_peak_637	69	.	5.00938	6.96784	3.71772	121		chr1	149886132	149886526	WT_2_peak_637	98	.	5.6347	9.83476	6.19762	333		chr1	117735107	117735651	NC_3_peak_637	154	.	6.9233	15.4088	11.2566	410		chr1	149186359	149186612	NC_4_peak_637	77	.	3.76508
										chr1	149843112	149843483	WT_1_peak_638	59	.	3.75719	5.94075	2.89305	2		chr1	149888227	149888438	WT_2_peak_638	88	.	5.0856	8.88803	5.39215	110		chr1	117959328	117959830	NC_3_peak_638	94	.	5.63716	9.48535	5.99547	365		chr1	149188283	149188618	NC_4_peak_638	97	.	5.19503
										chr1	149843698	149844237	WT_1_peak_639	94	.	5.42874	9.48302	5.81838	363		chr1	149927916	149928264	WT_2_peak_639	316	.	13.5404	31.687	26.3057	93		chr1	118111740	118112019	NC_3_peak_639	84	.	4.81793	8.41482	5.06731	46		chr1	149189136	149189589	NC_4_peak_639	58	.	3.59791
										chr1	149844532	149844834	WT_1_peak_640	57	.	4.23174	5.74973	2.74057	11		chr1	149938719	149939082	WT_2_peak_640	94	.	5.0519	9.49951	5.90141	113		chr1	118112282	118112462	NC_3_peak_640	94	.	5.40854	9.44832	5.96236	65		chr1	149189829	149190476	NC_4_peak_640	116	.	6.48713
										chr1	149850413	149850841	WT_1_peak_641	104	.	6.43343	10.4295	6.62266	336		chr1	150008667	150008883	WT_2_peak_641	98	.	6.06383	9.83329	6.19762	154		chr1	118360230	118360494	NC_3_peak_641	69	.	4.30981	6.92092	3.79475	182		chr1	149190661	149190838	NC_4_peak_641	117	.	6.54623
										chr1	149853921	149854231	WT_1_peak_642	71	.	4.97574	7.16768	3.87949	221		chr1	150009160	150010541	WT_2_peak_642	133	.	6.74955	13.3372	9.28987	1274		chr1	118487661	118488041	NC_3_peak_642	70	.	4.23039	7.06044	3.92383	309		chr1	149339240	149339565	NC_4_peak_642	65	.	3.83777
										chr1	149858891	149859284	WT_1_peak_643	69	.	4.82475	6.92951	3.68353	142		chr1	150066024	150067153	WT_2_peak_643	181	.	8.40897	18.1294	13.6087	687		chr1	118662100	118662705	NC_3_peak_643	113	.	5.836	11.3009	7.58242	477		chr1	149401722	149401925	NC_4_peak_643	112	.	6.45519
										chr1	149859607	149861785	WT_1_peak_644	153	.	8.20911	15.3701	10.952	143		chr1	150068261	150068773	WT_2_peak_644	111	.	6.87585	11.1438	7.34372	110		chr1	119139885	119140223	NC_3_peak_644	57	.	2.90334	5.76643	2.83702	207		chr1	149608776	149609251	NC_4_peak_644	198	.	7.49755
										chr1	149861969	149863003	WT_1_peak_645	300	.	13.3611	30.0883	24.6049	412		chr1	150234091	150234353	WT_2_peak_645	92	.	4.75086	9.25442	5.6939	119		chr1	119140900	119141415	NC_3_peak_645	104	.	4.54613	10.4176	6.80736	126		chr1	149613750	149613939	NC_4_peak_645	188	.	8.8199
										chr1	149886153	149886365	WT_1_peak_646	57	.	4.34288	5.70371	2.70793	19		chr1	150235574	150235915	WT_2_peak_646	159	.	7.74771	15.99	11.66	155		chr1	119141736	119142152	NC_3_peak_646	103	.	5.12668	10.3306	6.72953	101		chr1	149618930	149619111	NC_4_peak_646	124	.	6.71712
										chr1	149887725	149887913	WT_1_peak_647	87	.	5.96513	8.74619	5.20716	68		chr1	150363496	150363898	WT_2_peak_647	205	.	9.83748	20.5941	15.8681	318		chr1	120065327	120065517	NC_3_peak_647	68	.	4.27166	6.85461	3.73726	39		chr1	149621037	149621962	NC_4_peak_647	127	.	6.42524
										chr1	149927916	149928296	WT_1_peak_648	243	.	11.404	24.3538	19.172	129		chr1	150364927	150366479	WT_2_peak_648	184	.	8.90978	18.4916	13.9325	1067		chr1	120174238	120176155	NC_3_peak_648	246	.	9.05193	24.6615	19.8194	1619		chr1	149623843	149624366	NC_4_peak_648	82	.	5.29539
										chr1	149938742	149939084	WT_1_peak_649	73	.	4.89222	7.31359	4.00528	293		chr1	150366665	150367516	WT_2_peak_649	85	.	5.46295	8.53168	5.07665	415		chr1	120178644	120178919	NC_3_peak_649	57	.	3.32621	5.78873	2.85716	267		chr1	149636031	149636351	NC_4_peak_649	73	.	4.07763
										chr1	150009199	150010335	WT_1_peak_650	165	.	9.44928	16.5344	11.9909	928		chr1	150575637	150576596	WT_2_peak_650	103	.	6.41217	10.3953	6.68673	196		chr1	120263060	120263427	NC_3_peak_650	205	.	8.9085	20.5793	16.0027	120		chr1	149831297	149831632	NC_4_peak_650	96	.	4.97777
										chr1	150065978	150066247	WT_1_peak_651	79	.	5.08245	7.91731	4.50401	92		chr1	150577008	150577463	WT_2_peak_651	101	.	6.28828	10.1955	6.5068	38		chr1	120327160	120328028	NC_3_peak_651	129	.	6.54566	12.9761	9.07016	116		chr1	149861969	149862692	NC_4_peak_651	134	.	6.34949
										chr1	150066446	150067152	WT_1_peak_652	73	.	4.76259	7.3954	4.07002	618		chr1	150577984	150578935	WT_2_peak_652	108	.	6.71401	10.8822	7.10848	90		chr1	120335323	120335612	NC_3_peak_652	138	.	7.84235	13.8844	9.88401	156		chr1	149938970	149939142	NC_4_peak_652	138	.	5.75067
										chr1	150068309	150068576	WT_1_peak_653	57	.	4.08161	5.7511	2.74164	83		chr1	150628618	150629071	WT_2_peak_653	59	.	3.65111	5.9861	2.95474	437		chr1	120415860	120416302	NC_3_peak_653	204	.	7.80131	20.4921	15.9225	110		chr1	150008681	150008932	NC_4_peak_653	77	.	5.16163
										chr1	150186544	150187005	WT_1_peak_654	80	.	4.77402	8.02262	4.58911	336		chr1	150696120	150697086	WT_2_peak_654	142	.	7.79635	14.2403	10.0924	381		chr1	120556622	120557036	NC_3_peak_654	190	.	7.14889	19.095	14.6296	132		chr1	150050528	150050712	NC_4_peak_654	114	.	6.61299
										chr1	150233674	150233990	WT_1_peak_655	69	.	4.69149	6.9918	3.7359	166		chr1	150875625	150875901	WT_2_peak_655	124	.	5.85212	12.4963	8.53578	155		chr1	120592745	120592924	NC_3_peak_655	70	.	4.75603	7.09544	3.94099	109		chr1	150065728	150067173	NC_4_peak_655	201	.	8.67407
										chr1	150234324	150234584	WT_1_peak_656	73	.	4.72289	7.33018	4.01108	26		chr1	150877067	150877434	WT_2_peak_656	98	.	5.6347	9.83476	6.19762	211		chr1	120635147	120635609	NC_3_peak_656	99	.	5.47796	9.92149	6.37114	371		chr1	150068002	150068407	NC_4_peak_656	97	.	5.19503
										chr1	150234955	150235152	WT_1_peak_657	54	.	4.28999	5.44235	2.4934	35		chr1	150926614	150927157	WT_2_peak_657	108	.	6.49696	10.8951	7.11927	257		chr1	120912255	120912499	NC_3_peak_657	139	.	6.87294	13.9875	9.9693	94		chr1	150068658	150068960	NC_4_peak_657	81	.	4.81893
										chr1	150235562	150236050	WT_1_peak_658	101	.	5.3945	10.1296	6.39193	286		chr1	151070557	151070746	WT_2_peak_658	127	.	5.99116	12.7672	8.78076	126		chr1	120919647	120919846	NC_3_peak_658	146	.	7.51621	14.6649	10.5864	149		chr1	150187543	150187712	NC_4_peak_658	80	.	4.61781
										chr1	150236387	150236576	WT_1_peak_659	85	.	5.50126	8.59327	5.07115	114		chr1	151195506	151196063	WT_2_peak_659	156	.	6.80813	15.633	11.3404	230		chr1	120923037	120923312	NC_3_peak_659	75	.	4.67516	7.54745	4.32089	42		chr1	150233284	150233508	NC_4_peak_659	56	.	3.85514
										chr1	150293431	150293700	WT_1_peak_660	69	.	4.69149	6.9918	3.7359	132		chr1	151199531	151199959	WT_2_peak_660	143	.	6.38413	14.3613	10.1948	340		chr1	120924900	120925600	NC_3_peak_660	127	.	5.59605	12.7514	8.86847	316		chr1	150234235	150234490	NC_4_peak_660	82	.	4.88587
										chr1	150293918	150294119	WT_1_peak_661	126	.	6.36536	12.6535	8.57682	148		chr1	151200477	151200689	WT_2_peak_661	72	.	4.69849	7.29003	4.01416	80		chr1	120927016	120928152	NC_3_peak_661	172	.	7.91866	17.2539	12.9295	138		chr1	150364948	150365322	NC_4_peak_661	86	.	4.79788
										chr1	150363516	150363894	WT_1_peak_662	111	.	6.17609	11.1256	7.24138	297		chr1	151254804	151255369	WT_2_peak_662	141	.	4.835	14.1321	10.0025	151		chr1	121183133	121183700	NC_3_peak_662	85	.	3.67521	8.51211	5.1553	295		chr1	150365866	150366906	NC_4_peak_662	157	.	7.90645
										chr1	150364151	150364558	WT_1_peak_663	159	.	8.83321	15.9429	11.464	92		chr1	151255701	151256003	WT_2_peak_663	103	.	5.94685	10.3614	6.65762	77		chr1	121201484	121201869	NC_3_peak_663	90	.	4.7922	9.01052	5.57727	192		chr1	150487818	150488134	NC_4_peak_663	61	.	4.14846
										chr1	150364745	150367483	WT_1_peak_664	144	.	7.12522	14.436	10.1278	618		chr1	151457830	151458094	WT_2_peak_664	101	.	4.70176	10.1272	6.45455	85		chr1	121269398	121270382	NC_3_peak_664	161	.	7.58872	16.1798	11.9495	468		chr1	150576101	150576527	NC_4_peak_664	83	.	5.52723
										chr1	150487988	150488179	WT_1_peak_665	97	.	5.78873	9.73634	6.04277	92		chr1	151539928	151540166	WT_2_peak_665	168	.	6.72613	16.8055	12.4063	128		chr1	121338519	121338915	NC_3_peak_665	65	.	4.25468	6.55099	3.47773	182		chr1	150576984	150577160	NC_4_peak_665	71	.	4.94537
										chr1	150576006	150576468	WT_1_peak_666	100	.	6.37954	10.0024	6.27459	319		chr1	151540605	151541336	WT_2_peak_666	96	.	4.80438	9.68783	6.07442	354		chr1	121417862	121418132	NC_3_peak_666	70	.	4.21316	7.02927	3.89431	123		chr1	150628755	150629123	NC_4_peak_666	76	.	3.82742
										chr1	150576658	150578508	WT_1_peak_667	157	.	8.68576	15.7008	11.2455	1556		chr1	151908999	151909394	WT_2_peak_667	148	.	7.35785	14.8447	10.6338	125		chr1	121558140	121558328	NC_3_peak_667	226	.	7.65985	22.6772	17.9541	156		chr1	150667438	150667618	NC_4_peak_667	144	.	7.11434
										chr1	150629344	150629575	WT_1_peak_668	123	.	6.44663	12.3874	8.33648	102		chr1	151990805	151991216	WT_2_peak_668	98	.	5.6347	9.83476	6.19762	376		chr1	123082591	123082904	NC_3_peak_668	97	.	2.54159	9.70606	6.17772	297		chr1	150695759	150695929	NC_4_peak_668	111	.	6.89953
										chr1	150667557	150667897	WT_1_peak_669	76	.	5.07809	7.61032	4.24402	133		chr1	151991945	151992373	WT_2_peak_669	107	.	5.7213	10.7169	6.9691	362		chr1	124549874	124550111	NC_3_peak_669	106	.	2.14015	10.6436	7.005	205		chr1	150696179	150696965	NC_4_peak_669	207	.	9.62681
										chr1	150696224	150697100	WT_1_peak_670	146	.	7.74602	14.6011	10.2699	642		chr1	152035360	152036266	WT_2_peak_670	125	.	5.48885	12.524	8.56111	767		chr1	143952236	143952455	NC_3_peak_670	97	.	5.57248	9.7289	6.19764	111		chr1	150765321	150765512	NC_4_peak_670	72	.	5.05286
										chr1	150875190	150875389	WT_1_peak_671	92	.	5.7076	9.25626	5.62115	106		chr1	152036723	152036917	WT_2_peak_671	114	.	5.70047	11.4324	7.59891	143		chr1	143970581	143971526	NC_3_peak_671	122	.	4.88952	12.231	8.40769	820		chr1	150875040	150875821	NC_4_peak_671	88	.	4.90642
										chr1	150876027	150876588	WT_1_peak_672	118	.	6.35282	11.8202	7.82227	81		chr1	153100630	153100921	WT_2_peak_672	120	.	7.60715	12.0219	8.11361	211		chr1	144078340	144078601	NC_3_peak_672	82	.	5.10819	8.27314	4.94003	114		chr1	150877275	150877444	NC_4_peak_672	56	.	3.75197
										chr1	150926575	150927401	WT_1_peak_673	80	.	5.34445	8.03441	4.59895	313		chr1	153634060	153634362	WT_2_peak_673	470	.	18.365	47.0917	41.1896	122		chr1	144624757	144624943	NC_3_peak_673	61	.	4.50757	6.18028	3.18076	29		chr1	150926778	150927147	NC_4_peak_673	75	.	4.64973
										chr1	151058366	151058611	WT_1_peak_674	100	.	6.75022	10.0617	6.3314	138		chr1	153634637	153634821	WT_2_peak_674	108	.	6.49696	10.8951	7.11927	71		chr1	144881960	144882393	NC_3_peak_674	87	.	5.19794	8.74917	5.34455	56		chr1	151195525	151196420	NC_4_peak_674	134	.	6.58645
										chr1	151070663	151070856	WT_1_peak_675	59	.	3.89603	5.93899	2.89173	149		chr1	153635070	153635744	WT_2_peak_675	139	.	7.36025	13.9543	9.83551	531		chr1	144962114	144962312	NC_3_peak_675	166	.	6.06544	16.6088	12.3452	130		chr1	151199742	151200059	NC_4_peak_675	93	.	5.32443
										chr1	151166159	151166474	WT_1_peak_676	61	.	4.30053	6.10033	3.01349	305		chr1	153698723	153698918	WT_2_peak_676	102	.	5.25218	10.2214	6.53083	100		chr1	145074503	145074713	NC_3_peak_676	83	.	4.96104	8.34537	5.00474	133		chr1	151255038	151255387	NC_4_peak_676	108	.	5.37538
										chr1	151195507	151195930	WT_1_peak_677	198	.	9.08249	19.8298	14.9715	226		chr1	153708846	153709065	WT_2_peak_677	202	.	7.93411	20.2641	15.559	111		chr1	145115907	145116157	NC_3_peak_677	72	.	4.88235	7.29779	4.11363	160		chr1	151908593	151909178	NC_4_peak_677	123	.	5.76374
										chr1	151196231	151196417	WT_1_peak_678	123	.	7.12594	12.3041	8.25981	90		chr1	153966670	153967238	WT_2_peak_678	305	.	11.8117	30.5891	25.2447	140		chr1	145198805	145199151	NC_3_peak_678	82	.	4.90924	8.25635	4.92568	314		chr1	151926670	151926843	NC_4_peak_678	65	.	4.56719
										chr1	151196620	151196827	WT_1_peak_679	86	.	5.7142	8.62307	5.09946	56		chr1	153990985	153992012	WT_2_peak_679	134	.	6.37177	13.495	9.42868	98		chr1	145201124	145202585	NC_3_peak_679	154	.	6.9233	15.4088	11.2566	390		chr1	153099037	153099212	NC_4_peak_679	84	.	5.39759
										chr1	151198853	151199131	WT_1_peak_680	136	.	6.68363	13.6471	9.43976	97		chr1	154218965	154219907	WT_2_peak_680	121	.	6.5573	12.1701	8.24312	854		chr1	145203856	145204269	NC_3_peak_680	131	.	6.39334	13.1179	9.19735	348		chr1	153671387	153671757	NC_4_peak_680	132	.	6.02573
										chr1	151199446	151199943	WT_1_peak_681	93	.	5.9953	9.38556	5.73342	375		chr1	154220186	154220554	WT_2_peak_681	179	.	6.62521	17.922	13.4184	295		chr1	145205595	145205857	NC_3_peak_681	70	.	4.23906	7.0761	3.93731	253		chr1	153708816	153709060	NC_4_peak_681	509	.	16.612
										chr1	151201386	151201569	WT_1_peak_682	83	.	5.71841	8.34734	4.85618	68		chr1	154221161	154221460	WT_2_peak_682	153	.	7.89591	15.3085	11.0497	147		chr1	145208592	145208982	NC_3_peak_682	156	.	7.30887	15.6728	11.5018	276		chr1	153921107	153921554	NC_4_peak_682	70	.	4.72856
										chr1	151254801	151255971	WT_1_peak_683	169	.	7.49236	16.9495	12.3652	90		chr1	154608469	154608673	WT_2_peak_683	107	.	5.32011	10.7077	6.96406	148		chr1	145209245	145209582	NC_3_peak_683	177	.	7.92616	17.757	13.3977	91		chr1	153964424	153964595	NC_4_peak_683	154	.	7.43821
										chr1	151327351	151327592	WT_1_peak_684	151	.	8.84243	15.1199	10.74	124		chr1	154972869	154973149	WT_2_peak_684	156	.	7.5637	15.6663	11.3709	109		chr1	145213449	145213881	NC_3_peak_684	153	.	6.86695	15.3011	11.1615	278		chr1	153966685	153967025	NC_4_peak_684	123	.	6.43678
										chr1	151457835	151458438	WT_1_peak_685	149	.	8.48654	14.9385	10.5823	82		chr1	154973953	154974361	WT_2_peak_685	133	.	5.90273	13.3903	9.33741	148		chr1	145214128	145214416	NC_3_peak_685	366	.	11.605	36.6429	31.1994	155		chr1	153976393	153976623	NC_4_peak_685	73	.	4.91172
										chr1	151540346	151540717	WT_1_peak_686	73	.	4.72289	7.33018	4.01108	69		chr1	154975565	154975747	WT_2_peak_686	100	.	5.17418	10.0736	6.40507	9		chr1	145424189	145424534	NC_3_peak_686	78	.	4.22158	7.89579	4.61805	73		chr1	154183483	154183790	NC_4_peak_686	80	.	5.15868
										chr1	151608289	151608718	WT_1_peak_687	60	.	4.5601	6.04298	2.96964	352		chr1	154976240	154976420	WT_2_peak_687	86	.	5.31115	8.6083	5.14423	111		chr1	145608667	145608937	NC_3_peak_687	72	.	4.51126	7.26821	4.08662	261		chr1	154219447	154219656	NC_4_peak_687	97	.	6.0219
										chr1	151908582	151909410	WT_1_peak_688	144	.	8.83499	14.441	10.1322	473		chr1	155129595	155129867	WT_2_peak_688	73	.	4.25609	7.39009	4.10541	75		chr1	145813103	145813767	NC_3_peak_688	189	.	8.85058	18.9032	14.4497	306		chr1	154559792	154559975	NC_4_peak_688	98	.	5.46145
										chr1	151909679	151909871	WT_1_peak_689	63	.	4.73835	6.32425	3.19774	19		chr1	155194669	155194857	WT_2_peak_689	71	.	4.4499	7.16292	3.91401	132		chr1	145824552	145825046	NC_3_peak_689	127	.	6.18837	12.7385	8.85979	317		chr1	154607225	154607461	NC_4_peak_689	55	.	3.98463
										chr1	151972791	151973013	WT_1_peak_690	60	.	4.5601	6.04298	2.96964	155		chr1	155226466	155226772	WT_2_peak_690	86	.	3.47757	8.67499	5.20227	292		chr1	145927665	145928220	NC_3_peak_690	165	.	7.55698	16.5951	12.3339	134		chr1	155226330	155227484	NC_4_peak_690	181	.	6.18742
										chr1	152035293	152036262	WT_1_peak_691	186	.	8.71919	18.6743	13.9215	797		chr1	155226971	155227485	WT_2_peak_691	206	.	6.00712	20.6119	15.8853	430		chr1	145956486	145957451	NC_3_peak_691	154	.	6.29556	15.4515	11.2925	632		chr1	155563917	155564172	NC_4_peak_691	117	.	6.0718
										chr1	152036441	152037270	WT_1_peak_692	88	.	5.47341	8.87444	5.31701	803		chr1	155561314	155561832	WT_2_peak_692	101	.	6.04041	10.1504	6.47691	122		chr1	145995247	145996555	NC_3_peak_692	201	.	8.68001	20.1607	15.6192	773		chr1	155856765	155857141	NC_4_peak_692	71	.	4.58797
										chr1	152047587	152047884	WT_1_peak_693	66	.	4.65491	6.66152	3.47284	254		chr1	155563416	155563655	WT_2_peak_693	77	.	4.63561	7.78123	4.44781	48		chr1	146034991	146035466	NC_3_peak_693	195	.	8.34906	19.5464	15.0446	277		chr1	155859081	155859314	NC_4_peak_693	245	.	11.1868
										chr1	152048604	152049272	WT_1_peak_694	98	.	6.27305	9.83117	6.12622	216		chr1	155564146	155564614	WT_2_peak_694	107	.	5.16489	10.7574	7.00456	162		chr1	146035856	146036115	NC_3_peak_694	85	.	3.87655	8.51432	5.15684	137		chr1	155933174	155933385	NC_4_peak_694	115	.	6.22269
										chr1	153545261	153545455	WT_1_peak_695	73	.	5.07294	7.32109	4.00528	41		chr1	155686869	155687420	WT_2_peak_695	88	.	5.28253	8.89211	5.39215	416		chr1	146036312	146036972	NC_3_peak_695	87	.	4.64199	8.72275	5.32298	534		chr1	155934649	155934841	NC_4_peak_695	61	.	3.48837
										chr1	153634060	153634431	WT_1_peak_696	347	.	15.7474	34.7521	29.0892	158		chr1	155858968	155859251	WT_2_peak_696	70	.	4.73755	7.06578	3.84089	245		chr1	146218036	146218387	NC_3_peak_696	56	.	3.75012	5.6854	2.776	345		chr1	156213408	156213975	NC_4_peak_696	76	.	4.74289
										chr1	153634861	153635268	WT_1_peak_697	66	.	4.65491	6.66152	3.47284	289		chr1	155933062	155933532	WT_2_peak_697	136	.	7.44467	13.6593	9.56818	166		chr1	146226147	146226766	NC_3_peak_697	79	.	4.72311	7.93409	4.64897	15		chr1	156283073	156283267	NC_4_peak_697	57	.	3.66783
										chr1	153671419	153672160	WT_1_peak_698	155	.	8.04032	15.5514	11.1073	345		chr1	155933731	155934389	WT_2_peak_698	177	.	7.94625	17.794	13.3038	553		chr1	146227433	146227682	NC_3_peak_698	86	.	4.43021	8.61257	5.22349	212		chr1	156295715	156295915	NC_4_peak_698	128	.	7.20237
										chr1	153698933	153699142	WT_1_peak_699	74	.	4.13058	7.43228	4.10276	96		chr1	155934614	155935152	WT_2_peak_699	129	.	7.53521	12.9706	8.9621	140		chr1	146370172	146370554	NC_3_peak_699	146	.	8.28593	14.6098	10.5382	321		chr1	156740323	156740491	NC_4_peak_699	147	.	7.03051
										chr1	153708857	153709711	WT_1_peak_700	172	.	9.65249	17.2972	12.6833	138		chr1	156105728	156106392	WT_2_peak_700	132	.	6.67584	13.2071	9.1701	520		chr1	146378480	146378657	NC_3_peak_700	116	.	6.70774	11.6208	7.86193	122		chr1	157044688	157045134	NC_4_peak_700	117	.	6.79573
										chr1	153728090	153728274	WT_1_peak_701	127	.	7.37883	12.716	8.61895	109		chr1	156116952	156117216	WT_2_peak_701	62	.	4.23687	6.255	3.15804	191		chr1	146386557	146387033	NC_3_peak_701	227	.	9.4912	22.7341	18.0045	158		chr1	159000555	159000757	NC_4_peak_701	125	.	7.0263
										chr1	153903800	153903977	WT_1_peak_702	54	.	4.15059	5.40567	2.46272	8		chr1	156117657	156117923	WT_2_peak_702	86	.	5.14742	8.66349	5.19143	126		chr1	147246380	147246764	NC_3_peak_702	80	.	5.15237	8.03065	4.73741	37		chr1	159010365	159011083	NC_4_peak_702	163	.	7.92979
										chr1	153964270	153964713	WT_1_peak_703	134	.	7.57131	13.4411	9.25001	155		chr1	156122683	156122922	WT_2_peak_703	94	.	4.41263	9.48878	5.89302	85		chr1	147273666	147273877	NC_3_peak_703	543	.	18.9081	54.383	48.4748	100		chr1	159011766	159012052	NC_4_peak_703	58	.	4.32335
										chr1	153966869	153967227	WT_1_peak_704	83	.	5.51437	8.30476	4.82572	316		chr1	156123133	156123338	WT_2_peak_704	93	.	4.81654	9.38351	5.81357	68		chr1	147540552	147540880	NC_3_peak_704	103	.	5.74657	10.39	6.78351	276		chr1	160260867	160261912	NC_4_peak_704	110	.	6.12756
										chr1	153967494	153967680	WT_1_peak_705	113	.	6.98891	11.3269	7.42136	100		chr1	156282620	156282824	WT_2_peak_705	119	.	6.93009	11.9846	8.08331	78		chr1	147541527	147541841	NC_3_peak_705	64	.	4.03859	6.44533	3.38933	45		chr1	160262682	160263005	NC_4_peak_705	113	.	5.27693
										chr1	153990794	153992192	WT_1_peak_706	96	.	5.92444	9.60792	5.92752	872		chr1	156336779	156337131	WT_2_peak_706	51	.	3.87382	5.18962	2.33299	24		chr1	148442790	148443068	NC_3_peak_706	79	.	4.72311	7.93409	4.64897	164		chr1	160341646	160342193	NC_4_peak_706	106	.	6.33915
										chr1	154219506	154220627	WT_1_peak_707	273	.	13.1736	27.3142	21.9739	380		chr1	156601125	156601712	WT_2_peak_707	65	.	3.3867	6.58913	3.44543	156		chr1	148445123	148445954	NC_3_peak_707	139	.	6.18932	13.9727	9.96036	396		chr1	161153596	161153901	NC_4_peak_707	109	.	5.86305
										chr1	154221302	154221494	WT_1_peak_708	80	.	5.65628	8.00874	4.57705	46		chr1	156740286	156740498	WT_2_peak_708	105	.	5.41545	10.5279	6.81147	125		chr1	148452735	148452925	NC_3_peak_708	64	.	4.03859	6.44533	3.38933	18		chr1	161389628	161389819	NC_4_peak_708	70	.	4.72856
										chr1	154222050	154222287	WT_1_peak_709	109	.	6.97124	10.9624	7.08987	179		chr1	156750684	156750944	WT_2_peak_709	63	.	4.28638	6.33593	3.22937	220		chr1	148457411	148457587	NC_3_peak_709	66	.	4.17015	6.67724	3.58749	159		chr1	161399410	161399588	NC_4_peak_709	139	.	5.99651
										chr1	154222475	154222686	WT_1_peak_710	103	.	6.58682	10.3368	6.55027	83		chr1	156767527	156769012	WT_2_peak_710	932	.	31.3678	93.2906	86.5109	155		chr1	148457971	148458583	NC_3_peak_710	222	.	7.92774	22.2767	17.578	224		chr1	161400109	161400407	NC_4_peak_710	121	.	5.30831
										chr1	154271887	154272310	WT_1_peak_711	102	.	6.7457	10.2941	6.51968	319		chr1	157044590	157045659	WT_2_peak_711	138	.	7.04338	13.8512	9.74017	891		chr1	148677700	148677920	NC_3_peak_711	90	.	4.99895	9.06626	5.63022	47		chr1	161528770	161528990	NC_4_peak_711	104	.	6.22798
										chr1	154556656	154556897	WT_1_peak_712	82	.	5.68773	8.29806	4.82085	159		chr1	157137093	157137399	WT_2_peak_712	70	.	4.55486	7.05274	3.83483	267		chr1	148790184	148790547	NC_3_peak_712	100	.	4.68102	10.0821	6.51021	219		chr1	161531415	161532111	NC_4_peak_712	72	.	4.49767
										chr1	154608380	154608602	WT_1_peak_713	100	.	6.37954	10.0024	6.27459	133		chr1	159000104	159000758	WT_2_peak_713	81	.	5.38995	8.1068	4.71236	42		chr1	148790850	148791027	NC_3_peak_713	99	.	5.50369	9.96667	6.41062	38		chr1	161539520	161540038	NC_4_peak_713	104	.	6.02396
										chr1	154955395	154955584	WT_1_peak_714	61	.	4.72857	6.15147	3.05799	143		chr1	159009731	159011682	WT_2_peak_714	161	.	6.64058	16.1812	11.838	527		chr1	148799760	148799965	NC_3_peak_714	142	.	7.29741	14.2902	10.248	100		chr1	161749294	161749583	NC_4_peak_714	72	.	4.19181
										chr1	154971962	154972206	WT_1_peak_715	70	.	5.07089	7.06522	3.79114	202		chr1	160260996	160261365	WT_2_peak_715	69	.	4.46946	6.91085	3.72599	316		chr1	148874620	148875253	NC_3_peak_715	304	.	10.739	30.4178	25.2558	360		chr1	161765100	161765309	NC_4_peak_715	148	.	7.88878
										chr1	154972933	154973709	WT_1_peak_716	191	.	10.1954	19.123	14.3206	654		chr1	160261814	160262442	WT_2_peak_716	83	.	4.42705	8.30412	4.88129	56		chr1	148954800	148955252	NC_3_peak_716	71	.	3.53946	7.18646	4.01688	74		chr1	161765491	161766488	NC_4_peak_716	386	.	15.5976
										chr1	154973917	154974361	WT_1_peak_717	207	.	10.8974	20.7829	15.8489	142		chr1	160284597	160285069	WT_2_peak_717	60	.	3.68921	6.05858	3.01722	391		chr1	149102168	149102677	NC_3_peak_717	120	.	4.44096	12.0326	8.23406	51		chr1	161909960	161910496	NC_4_peak_717	81	.	5.04623
										chr1	154975021	154975793	WT_1_peak_718	134	.	6.78592	13.4012	9.21551	137		chr1	160341873	160342554	WT_2_peak_718	170	.	8.09988	17.0885	12.6587	505		chr1	149177483	149178314	NC_3_peak_718	226	.	7.65985	22.6772	17.9541	332		chr1	162498846	162499229	NC_4_peak_718	100	.	5.53732
										chr1	154976230	154976485	WT_1_peak_719	96	.	6.17006	9.6658	5.97564	98		chr1	161045378	161045872	WT_2_peak_719	81	.	4.52209	8.18424	4.78277	372		chr1	149178527	149178801	NC_3_peak_719	97	.	5.19248	9.76	6.2224	183		chr1	162562790	162563092	NC_4_peak_719	93	.	4.9967
										chr1	155140110	155140299	WT_1_peak_720	91	.	5.62822	9.12712	5.51823	85		chr1	161046073	161046461	WT_2_peak_720	209	.	8.53087	20.9294	16.1678	89		chr1	149188017	149188458	NC_3_peak_720	88	.	4.90401	8.89329	5.47377	389		chr1	162631746	162632237	NC_4_peak_720	165	.	7.7919
										chr1	155224959	155225277	WT_1_peak_721	151	.	5.95767	15.1229	10.7427	170		chr1	161154043	161154404	WT_2_peak_721	57	.	3.41946	5.76239	2.77821	205		chr1	149189568	149191178	NC_3_peak_721	219	.	9.37302	21.9651	17.2885	852		chr1	162632494	162632924	NC_4_peak_721	443	.	15.9385
										chr1	155226206	155227566	WT_1_peak_722	394	.	11.9715	39.4056	33.6113	1196		chr1	161202516	161202878	WT_2_peak_722	96	.	5.13042	9.64536	6.03445	262		chr1	149254856	149255082	NC_3_peak_722	64	.	3.61715	6.40031	3.35441	181		chr1	162690714	162690951	NC_4_peak_722	89	.	5.14019
										chr1	155244281	155244593	WT_1_peak_723	68	.	4.41085	6.81309	3.59219	292		chr1	161314493	161314800	WT_2_peak_723	81	.	3.96805	8.19281	4.79101	184		chr1	149255458	149255786	NC_3_peak_723	121	.	5.67354	12.144	8.32753	105		chr1	163322326	163322720	NC_4_peak_723	81	.	4.81893
										chr1	155379125	155379339	WT_1_peak_724	93	.	5.9953	9.38556	5.73342	96		chr1	161389401	161389651	WT_2_peak_724	69	.	4.82137	6.92419	3.73454	49		chr1	149339497	149339914	NC_3_peak_724	118	.	5.70098	11.8147	8.0391	44		chr1	164557800	164558359	NC_4_peak_724	104	.	6.22798
										chr1	155560607	155560969	WT_1_peak_725	95	.	6.3178	9.59256	5.91824	215		chr1	161398838	161399588	WT_2_peak_725	142	.	5.77035	14.2989	10.14	651		chr1	149392392	149392649	NC_3_peak_725	68	.	4.427	6.84006	3.72634	159		chr1	164559998	164562684	NC_4_peak_725	208	.	9.99277
										chr1	155563651	155564278	WT_1_peak_726	115	.	6.91765	11.5774	7.62071	127		chr1	161469493	161469768	WT_2_peak_726	124	.	5.85212	12.4963	8.53578	156		chr1	149401398	149401828	NC_3_peak_726	107	.	4.98994	10.7447	7.09402	75		chr1	164562865	164563035	NC_4_peak_726	64	.	4.54643
										chr1	155686953	155687570	WT_1_peak_727	85	.	5.50126	8.59327	5.07115	217		chr1	161531468	161531851	WT_2_peak_727	99	.	6.52246	9.92611	6.28074	150		chr1	149608643	149609251	NC_3_peak_727	369	.	10.8871	36.9778	31.5176	327		chr1	164748969	164749254	NC_4_peak_727	84	.	5.39945
										chr1	155858780	155859341	WT_1_peak_728	79	.	5.08245	7.91731	4.50401	452		chr1	161749813	161750232	WT_2_peak_728	92	.	4.57404	9.2164	5.66032	355		chr1	149609771	149610102	NC_3_peak_728	77	.	4.60737	7.73169	4.47586	10		chr1	165632864	165633188	NC_4_peak_728	72	.	4.3292
										chr1	155933468	155933657	WT_1_peak_729	82	.	5.08619	8.23665	4.76539	24		chr1	161765493	161766092	WT_2_peak_729	218	.	11.2571	21.8936	17.0599	106		chr1	149619561	149619878	NC_3_peak_729	59	.	3.91457	5.971	3.00428	301		chr1	165696242	165696433	NC_4_peak_729	87	.	5.18557
										chr1	155933979	155934228	WT_1_peak_730	138	.	8.3216	13.8758	9.64819	116		chr1	161910251	161910477	WT_2_peak_730	55	.	3.83784	5.5949	2.63862	15		chr1	149620710	149620969	NC_3_peak_730	81	.	4.37026	8.19208	4.87353	221		chr1	165697080	165697841	NC_4_peak_730	106	.	6.37099
										chr1	155934678	155934884	WT_1_peak_731	92	.	5.0948	9.23965	5.60631	88		chr1	162497860	162498043	WT_2_peak_731	129	.	5.69071	12.9504	8.94306	108		chr1	149621327	149622213	NC_3_peak_731	184	.	7.78871	18.4818	14.0547	323		chr1	165769751	165769937	NC_4_peak_731	155	.	8.01164
										chr1	155977705	155978037	WT_1_peak_732	66	.	4.65491	6.66152	3.47284	254		chr1	162498361	162498592	WT_2_peak_732	88	.	5.0856	8.88803	5.39215	99		chr1	149624161	149624371	NC_3_peak_732	72	.	4.65705	7.22172	4.04977	124		chr1	165829119	165829485	NC_4_peak_732	265	.	10.9406
										chr1	156105835	156106371	WT_1_peak_733	174	.	8.88665	17.4476	12.823	365		chr1	162498784	162499423	WT_2_peak_733	160	.	8.91198	16.0724	11.7377	395		chr1	149812688	149813006	NC_3_peak_733	60	.	4.09658	6.02461	3.05094	227		chr1	167219393	167219942	NC_4_peak_733	99	.	6.147
										chr1	156116274	156116541	WT_1_peak_734	57	.	4.23174	5.74973	2.74057	1		chr1	162499685	162500042	WT_2_peak_734	101	.	6.48899	10.1788	6.50175	69		chr1	149813823	149814009	NC_3_peak_734	165	.	7.05836	16.5792	12.3197	88		chr1	167224252	167224477	NC_4_peak_734	134	.	7.56241
										chr1	156125869	156126203	WT_1_peak_735	66	.	4.81738	6.66531	3.47654	258		chr1	162548614	162548889	WT_2_peak_735	96	.	5.34375	9.68459	6.07123	158		chr1	149831174	149831593	NC_3_peak_735	153	.	6.05215	15.3359	11.1939	130		chr1	167715755	167716657	NC_4_peak_735	153	.	6.88846
										chr1	156212739	156213976	WT_1_peak_736	175	.	9.22353	17.5172	12.8754	730		chr1	162560644	162560886	WT_2_peak_736	55	.	3.8142	5.55529	2.60307	142		chr1	149843989	149844237	NC_3_peak_736	100	.	5.56381	10.072	6.50205	110		chr1	167722712	167723022	NC_4_peak_736	101	.	5.58033
										chr1	156283049	156283262	WT_1_peak_737	83	.	5.53412	8.3362	4.84516	49		chr1	162632466	162632880	WT_2_peak_737	305	.	12.8862	30.5653	25.222	101		chr1	149859658	149859892	NC_3_peak_737	88	.	4.89456	8.87602	5.46097	93		chr1	167748915	167749082	NC_4_peak_737	99	.	5.93838
										chr1	156337341	156337706	WT_1_peak_738	111	.	6.17609	11.1256	7.24138	119		chr1	162633082	162633376	WT_2_peak_738	80	.	4.76775	8.01173	4.64017	261		chr1	149862188	149862926	NC_3_peak_738	195	.	8.0785	19.5409	15.0393	283		chr1	167933710	167933992	NC_4_peak_738	86	.	5.16445
										chr1	156337998	156338194	WT_1_peak_739	66	.	4.02556	6.68703	3.49134	67		chr1	163322362	163323346	WT_2_peak_739	134	.	6.37177	13.495	9.42868	108		chr1	149884576	149884992	NC_3_peak_739	106	.	4.52733	10.6889	7.04305	382		chr1	167934281	167935090	NC_4_peak_739	119	.	6.18877
										chr1	156600859	156601483	WT_1_peak_740	211	.	10.1562	21.1318	16.1635	465		chr1	164558081	164558450	WT_2_peak_740	75	.	5.20721	7.53326	4.23006	187		chr1	149927935	149928219	NC_3_peak_740	127	.	5.59605	12.7514	8.86847	149		chr1	167937657	167938707	NC_4_peak_740	151	.	6.5497
										chr1	156740347	156740668	WT_1_peak_741	63	.	4.13749	6.35266	3.20314	311		chr1	164559544	164561925	WT_2_peak_741	125	.	6.08214	12.5399	8.57353	769		chr1	150008517	150009928	NC_3_peak_741	187	.	8.18673	18.7358	14.2952	707		chr1	168178459	168178638	NC_4_peak_741	69	.	4.86771
										chr1	156767502	156769203	WT_1_peak_742	708	.	28.9034	70.8135	64.2218	110		chr1	164562745	164563126	WT_2_peak_742	158	.	7.96672	15.8961	11.5839	262		chr1	150065742	150067182	NC_3_peak_742	274	.	10.8003	27.4783	22.4668	912		chr1	168226674	168226975	NC_4_peak_742	102	.	5.89274
										chr1	157044562	157045581	WT_1_peak_743	223	.	11.805	22.3097	17.258	534		chr1	165632364	165632929	WT_2_peak_743	97	.	5.40345	9.79021	6.16305	72		chr1	150068596	150068821	NC_3_peak_743	64	.	4.03859	6.44533	3.38933	118		chr1	169107523	169107784	NC_4_peak_743	170	.	7.07368
										chr1	159009341	159009833	WT_1_peak_744	69	.	4.99208	6.9405	3.69119	453		chr1	165696854	165697076	WT_2_peak_744	61	.	4.34275	6.16741	3.09866	38		chr1	150185983	150186206	NC_3_peak_744	143	.	7.09871	14.3891	10.3401	92		chr1	169108004	169108323	NC_4_peak_744	68	.	4.40411
										chr1	159010011	159010760	WT_1_peak_745	111	.	6.17609	11.1256	7.24138	515		chr1	165769080	165770030	WT_2_peak_745	69	.	3.77935	6.98684	3.77943	55		chr1	150233252	150233539	NC_3_peak_745	126	.	6.58406	12.6271	8.75452	161		chr1	169109298	169109669	NC_4_peak_745	235	.	10.5654
										chr1	159011194	159011438	WT_1_peak_746	150	.	8.79201	15.0356	10.672	126		chr1	165834300	165834496	WT_2_peak_746	82	.	5.66016	8.25386	4.83511	66		chr1	150234181	150234605	NC_3_peak_746	117	.	5.30401	11.7617	7.99046	300		chr1	169240298	169240526	NC_4_peak_746	67	.	4.86296
										chr1	159011997	159012370	WT_1_peak_747	70	.	5.06678	7.05871	3.78554	41		chr1	167222491	167222687	WT_2_peak_747	97	.	5.60598	9.78593	6.16174	43		chr1	150236412	150236880	NC_3_peak_747	144	.	6.63483	14.4187	10.3659	138		chr1	169368320	169368871	NC_4_peak_747	124	.	6.97515
										chr1	160261098	160261593	WT_1_peak_748	65	.	4.6147	6.598	3.42291	253		chr1	167715710	167716619	WT_2_peak_748	127	.	7.12753	12.7127	8.72912	117		chr1	150293510	150293690	NC_3_peak_748	78	.	4.0427	7.80864	4.54354	97		chr1	169369270	169369659	NC_4_peak_748	80	.	5.1466
										chr1	160261810	160262429	WT_1_peak_749	127	.	7.37883	12.716	8.61895	122		chr1	167721033	167721770	WT_2_peak_749	140	.	5.50107	14.0667	9.94068	463		chr1	150365618	150366425	NC_3_peak_749	168	.	7.69761	16.8527	12.5728	163		chr1	169482956	169483233	NC_4_peak_749	64	.	4.1764
										chr1	160284853	160285107	WT_1_peak_750	144	.	8.42373	14.4245	10.1189	109		chr1	167722731	167723042	WT_2_peak_750	83	.	5.1307	8.31046	4.88702	265		chr1	150366656	150366942	NC_3_peak_750	144	.	6.63591	14.4208	10.367	133		chr1	169781653	169781826	NC_4_peak_750	129	.	6.5145
										chr1	160341851	160342660	WT_1_peak_751	85	.	5.50126	8.59327	5.07115	115		chr1	167820455	167820896	WT_2_peak_751	71	.	4.11289	7.121	3.87826	153		chr1	150370424	150370674	NC_3_peak_751	85	.	5.0581	8.51146	5.15529	108		chr1	169933510	169934004	NC_4_peak_751	104	.	6.22798
										chr1	160342903	160343194	WT_1_peak_752	103	.	6.58682	10.3368	6.55027	197		chr1	167934182	167934975	WT_2_peak_752	124	.	7.2378	12.4863	8.52975	459		chr1	150575961	150576682	NC_3_peak_752	92	.	5.72989	9.29249	5.82206	619		chr1	169935181	169935666	NC_4_peak_752	80	.	4.61781
										chr1	160343661	160343911	WT_1_peak_753	101	.	5.81279	10.1361	6.39521	135		chr1	167936278	167936929	WT_2_peak_753	188	.	8.2641	18.8787	14.2877	198		chr1	150577174	150577559	NC_3_peak_753	56	.	3.61044	5.67257	2.76892	328		chr1	170073404	170073677	NC_4_peak_753	197	.	9.05599
										chr1	161045498	161045829	WT_1_peak_754	62	.	4.5234	6.205	3.10373	102		chr1	167937617	167938717	WT_2_peak_754	183	.	9.43242	18.3551	13.8054	727		chr1	150667438	150667631	NC_3_peak_754	132	.	6.21729	13.202	9.27346	136		chr1	170532849	170533365	NC_4_peak_754	184	.	8.85666
										chr1	161046073	161046467	WT_1_peak_755	211	.	10.1562	21.1318	16.1635	95		chr1	167939381	167939663	WT_2_peak_755	63	.	4.63804	6.38421	3.27137	244		chr1	150695759	150697092	NC_3_peak_755	273	.	11.0889	27.3981	22.3951	809		chr1	170790170	170790478	NC_4_peak_755	82	.	5.49727
										chr1	161097541	161097729	WT_1_peak_756	94	.	6.20479	9.40966	5.75322	122		chr1	169107266	169108863	WT_2_peak_756	176	.	8.6855	17.605	13.1316	872		chr1	150874859	150876104	NC_3_peak_756	148	.	5.67412	14.864	10.7616	928		chr1	171434997	171435167	NC_4_peak_756	91	.	5.43359
										chr1	161117321	161117948	WT_1_peak_757	93	.	5.9953	9.38556	5.73342	354		chr1	169109311	169109834	WT_2_peak_757	98	.	5.6347	9.83476	6.19762	355		chr1	150926805	150927115	NC_3_peak_757	92	.	5.11905	9.28331	5.81382	191		chr1	171742611	171743161	NC_4_peak_757	134	.	6.34949
										chr1	161133828	161134024	WT_1_peak_758	57	.	4.23174	5.74973	2.74057	127		chr1	169486205	169486391	WT_2_peak_758	60	.	3.68921	6.05858	3.01722	99		chr1	151194051	151195019	NC_3_peak_758	79	.	4.3841	7.92232	4.64051	643		chr1	171780933	171781108	NC_4_peak_758	125	.	7.05838
										chr1	161153593	161154422	WT_1_peak_759	204	.	10.0881	20.4795	15.5658	505		chr1	169486608	169487010	WT_2_peak_759	86	.	4.94465	8.63993	5.17354	48		chr1	151195503	151195765	NC_3_peak_759	247	.	9.38364	24.7706	19.9186	118		chr1	172040382	172040572	NC_4_peak_759	123	.	7.41397
										chr1	161202404	161202762	WT_1_peak_760	92	.	6.08014	9.2088	5.57903	266		chr1	169794134	169794385	WT_2_peak_760	124	.	7.1866	12.4029	8.45173	143		chr1	151196107	151196425	NC_3_peak_760	228	.	8.68721	22.83	18.0936	190		chr1	172135658	172135829	NC_4_peak_760	125	.	7.05838
										chr1	161314141	161315355	WT_1_peak_761	124	.	7.23744	12.4858	8.42459	535		chr1	169940787	169940976	WT_2_peak_761	86	.	6.04454	8.65912	5.18926	35		chr1	151199507	151199898	NC_3_peak_761	94	.	4.87034	9.48869	5.99696	104		chr1	172140101	172140272	NC_4_peak_761	115	.	6.87159
										chr1	161612010	161612209	WT_1_peak_762	85	.	5.50126	8.59327	5.07115	106		chr1	169941992	169942403	WT_2_peak_762	89	.	6.19893	8.92538	5.41641	285		chr1	151200346	151200649	NC_3_peak_762	50	.	3.1916	5.08853	2.29548	204		chr1	172168238	172168466	NC_4_peak_762	55	.	3.98463
										chr1	161749806	161750208	WT_1_peak_763	142	.	7.77705	14.2085	9.92249	182		chr1	170531629	170531877	WT_2_peak_763	128	.	6.69121	12.8128	8.81756	137		chr1	151254932	151255515	NC_3_peak_763	130	.	5.57862	13.0967	9.17947	192		chr1	172321776	172322177	NC_4_peak_763	96	.	4.97777
										chr1	161765561	161766168	WT_1_peak_764	157	.	8.95021	15.7023	11.2455	466		chr1	170532644	170532951	WT_2_peak_764	98	.	5.6347	9.83476	6.19762	75		chr1	151346568	151346816	NC_3_peak_764	83	.	5.13537	8.31818	4.98024	115		chr1	172322681	172323098	NC_4_peak_764	94	.	5.23478
										chr1	162405636	162405930	WT_1_peak_765	52	.	3.90958	5.24575	2.33241	132		chr1	171742801	171743180	WT_2_peak_765	186	.	9.61825	18.6629	14.0913	251		chr1	151457911	151458138	NC_3_peak_765	79	.	4.3841	7.92232	4.64051	12		chr1	172343267	172343442	NC_4_peak_765	82	.	5.07135
										chr1	162497875	162498185	WT_1_peak_766	106	.	6.34761	10.6521	6.81288	174		chr1	172039518	172039832	WT_2_peak_766	70	.	5.18378	7.04363	3.82711	147		chr1	151619848	151620101	NC_3_peak_766	82	.	5.10819	8.27314	4.94003	102		chr1	172343654	172343992	NC_4_peak_766	64	.	4.1764
										chr1	162498444	162499312	WT_1_peak_767	88	.	5.47341	8.87444	5.31701	55		chr1	172040284	172040502	WT_2_peak_767	92	.	5.90987	9.24866	5.68882	152		chr1	152034319	152034680	NC_3_peak_767	100	.	5.56381	10.072	6.50205	94		chr1	172351598	172351947	NC_4_peak_767	146	.	8.02838
										chr1	162548570	162548836	WT_1_peak_768	77	.	5.52652	7.79639	4.41088	11		chr1	172154828	172155037	WT_2_peak_768	99	.	6.67098	9.92475	6.27989	100		chr1	152035369	152036262	NC_3_peak_768	102	.	4.75526	10.2432	6.64891	252		chr1	172358724	172359109	NC_4_peak_768	54	.	3.28318
										chr1	162631720	162633099	WT_1_peak_769	183	.	9.69942	18.3025	13.5822	921		chr1	172321213	172322189	WT_2_peak_769	143	.	8.13146	14.3571	10.192	607		chr1	153101053	153101246	NC_3_peak_769	85	.	5.46666	8.53764	5.168	96		chr1	172359285	172359495	NC_4_peak_769	90	.	4.96358
										chr1	162678201	162678400	WT_1_peak_770	60	.	4.5601	6.04298	2.96964	166		chr1	172325382	172325579	WT_2_peak_770	102	.	6.54242	10.265	6.57212	95		chr1	153671396	153671577	NC_3_peak_770	77	.	3.91319	7.79919	4.53586	139		chr1	172360542	172360738	NC_4_peak_770	65	.	4.56877
										chr1	162790789	162790980	WT_1_peak_771	80	.	5.34445	8.03441	4.59895	146		chr1	172343372	172343716	WT_2_peak_771	79	.	5.13234	7.99821	4.63301	166		chr1	153708798	153709077	NC_3_peak_771	810	.	21.6388	81.0519	74.7623	110		chr1	172531791	172532059	NC_4_peak_771	94	.	5.23478
										chr1	163321308	163321656	WT_1_peak_772	81	.	5.57346	8.11513	4.65898	219		chr1	172351907	172352448	WT_2_peak_772	91	.	6.05577	9.16963	5.62005	60		chr1	153966675	153966975	NC_3_peak_772	82	.	4.71495	8.23039	4.90866	89		chr1	172534271	172534692	NC_4_peak_772	186	.	8.69375
										chr1	163322202	163322621	WT_1_peak_773	92	.	5.88042	9.20146	5.57903	239		chr1	172359286	172359701	WT_2_peak_773	110	.	6.33186	11.0021	7.21133	110		chr1	153976546	153976844	NC_3_peak_773	71	.	4.12621	7.14618	3.98288	168		chr1	172549399	172549738	NC_4_peak_773	102	.	5.89274
										chr1	163322891	163323630	WT_1_peak_774	73	.	5.07294	7.32109	4.00528	102		chr1	172534735	172535053	WT_2_peak_774	53	.	3.94796	5.30594	2.40628	4		chr1	153991090	153992017	NC_3_peak_774	115	.	5.76942	11.5616	7.80973	412		chr1	173329438	173330173	NC_4_peak_774	89	.	5.14019
										chr1	164559281	164562377	WT_1_peak_775	163	.	9.064	16.3226	11.8006	853		chr1	172549877	172550083	WT_2_peak_775	112	.	7.30158	11.2354	7.42362	67		chr1	154183516	154183806	NC_3_peak_775	79	.	4.3841	7.92232	4.64051	143		chr1	173429842	173430025	NC_4_peak_775	142	.	7.82204
										chr1	164562581	164562759	WT_1_peak_776	52	.	3.90958	5.24575	2.33241	1		chr1	172970569	172970950	WT_2_peak_776	61	.	4.72657	6.14816	3.09365	104		chr1	154219364	154219988	NC_3_peak_776	148	.	7.59906	14.806	10.7094	194		chr1	173430627	173430817	NC_4_peak_776	99	.	6.147
										chr1	164771900	164772117	WT_1_peak_777	74	.	5.29375	7.42042	4.09326	93		chr1	173122557	173122944	WT_2_peak_777	106	.	6.34704	10.6512	6.91375	294		chr1	154222027	154222324	NC_3_peak_777	57	.	3.92739	5.74439	2.81703	119		chr1	173475469	173475818	NC_4_peak_777	69	.	4.49416
										chr1	165697388	165697858	WT_1_peak_778	128	.	7.47125	12.8665	8.74347	304		chr1	173329171	173329352	WT_2_peak_778	62	.	4.68805	6.24457	3.14851	101		chr1	154606468	154607162	NC_3_peak_778	85	.	5.24704	8.50273	5.14831	74		chr1	173478602	173479896	NC_4_peak_778	137	.	6.7465
										chr1	165769089	165769712	WT_1_peak_779	115	.	6.91765	11.5774	7.62071	208		chr1	173331493	173331729	WT_2_peak_779	94	.	6.06011	9.48945	5.89302	96		chr1	154628047	154628593	NC_3_peak_779	164	.	7.21295	16.4187	12.1705	114		chr1	173496178	173496440	NC_4_peak_779	50	.	3.40584
										chr1	165828899	165829835	WT_1_peak_780	113	.	6.10733	11.3956	7.48303	608		chr1	173478854	173479236	WT_2_peak_780	134	.	7.81625	13.4286	9.36965	168		chr1	155226297	155227496	NC_3_peak_780	396	.	9.37308	39.6951	34.1488	1107		chr1	173496813	173497017	NC_4_peak_780	175	.	8.94186
										chr1	166875624	166876162	WT_1_peak_781	103	.	6.58682	10.3368	6.55027	98		chr1	173479912	173480281	WT_2_peak_781	83	.	5.69211	8.30509	4.8817	234		chr1	155272676	155272865	NC_3_peak_781	144	.	6.63591	14.4208	10.367	117		chr1	173714269	173714783	NC_4_peak_781	98	.	6.08381
										chr1	167219926	167220517	WT_1_peak_782	96	.	5.92444	9.60792	5.92752	444		chr1	173495897	173496419	WT_2_peak_782	81	.	5.38995	8.1068	4.71236	356		chr1	155934716	155934961	NC_3_peak_782	85	.	3.98405	8.50331	5.14842	129		chr1	173715675	173716272	NC_4_peak_782	144	.	6.6381
										chr1	167221743	167221926	WT_1_peak_783	85	.	5.84453	8.55059	5.04099	75		chr1	173496755	173497000	WT_2_peak_783	155	.	9.07312	15.5078	11.2309	104		chr1	156118107	156118283	NC_3_peak_783	63	.	3.86833	6.39574	3.35393	23		chr1	173824990	173825548	NC_4_peak_783	285	.	11.0746
										chr1	167715874	167716652	WT_1_peak_784	153	.	7.62929	15.3165	10.9045	365		chr1	173714327	173714684	WT_2_peak_784	70	.	4.73755	7.06578	3.84089	294		chr1	156122137	156122371	NC_3_peak_784	88	.	4.7193	8.87133	5.45642	109		chr1	173866261	173866537	NC_4_peak_784	69	.	4.82979
										chr1	167719120	167719563	WT_1_peak_785	103	.	6.39278	10.364	6.57414	44		chr1	173715072	173715449	WT_2_peak_785	71	.	3.8469	7.12854	3.8848	357		chr1	156213394	156213937	NC_3_peak_785	168	.	7.20013	16.8584	12.5773	252		chr1	173869407	173869599	NC_4_peak_785	122	.	6.85864
										chr1	167721243	167721862	WT_1_peak_786	270	.	11.5775	27.0398	21.7149	244		chr1	173716087	173716332	WT_2_peak_786	102	.	6.52451	10.2361	6.54516	21		chr1	156295715	156295921	NC_3_peak_786	215	.	9.74451	21.5242	16.8825	104		chr1	174019298	174019477	NC_4_peak_786	108	.	6.23213
										chr1	167722497	167722809	WT_1_peak_787	111	.	6.17609	11.1256	7.24138	136		chr1	173716843	173717119	WT_2_peak_787	80	.	5.52074	8.03099	4.6563	112		chr1	156337467	156337787	NC_3_peak_787	75	.	4.20145	7.57047	4.33944	185		chr1	174153572	174153834	NC_4_peak_787	64	.	4.34687
										chr1	167752969	167753174	WT_1_peak_788	105	.	6.72186	10.5556	6.73277	72		chr1	173824996	173825435	WT_2_peak_788	73	.	4.23152	7.34418	4.06518	351		chr1	156739917	156740146	NC_3_peak_788	115	.	6.44145	11.5731	7.81914	100		chr1	174190707	174191689	NC_4_peak_788	228	.	10.1654
										chr1	167934136	167934440	WT_1_peak_789	64	.	4.7907	6.40746	3.25509	220		chr1	173865210	173865552	WT_2_peak_789	135	.	7.39464	13.5763	9.49185	213		chr1	157044562	157045352	NC_3_peak_789	137	.	7.25912	13.7835	9.79035	232		chr1	174990346	174991181	NC_4_peak_789	143	.	7.8422
										chr1	167936193	167936642	WT_1_peak_790	207	.	10.8584	20.718	15.7912	241		chr1	173866120	173866304	WT_2_peak_790	92	.	5.68767	9.22387	5.66689	98		chr1	159000417	159001227	NC_3_peak_790	110	.	5.89109	11.0172	7.33019	215		chr1	175000608	175001026	NC_4_peak_790	200	.	8.31897
										chr1	167937679	167938560	WT_1_peak_791	192	.	9.37676	19.2852	14.4686	483		chr1	173867495	173867911	WT_2_peak_791	87	.	5.61743	8.77982	5.30027	153		chr1	159009997	159010408	NC_3_peak_791	78	.	3.80296	7.81153	4.54364	242		chr1	175002477	175002673	NC_4_peak_791	114	.	6.61299
										chr1	168470995	168471178	WT_1_peak_792	67	.	4.97387	6.7012	3.49558	150		chr1	174019870	174020182	WT_2_peak_792	77	.	5.17313	7.76174	4.43047	209		chr1	159010595	159011009	NC_3_peak_792	139	.	6.62465	13.9682	9.95881	147		chr1	176205611	176205876	NC_4_peak_792	82	.	5.07135
										chr1	169107432	169108228	WT_1_peak_793	80	.	4.77402	8.02262	4.58911	318		chr1	174020836	174021061	WT_2_peak_793	109	.	6.31673	10.9771	7.18906	129		chr1	159011196	159012025	NC_3_peak_793	53	.	3.03382	5.34451	2.50433	99		chr1	176493776	176493962	NC_4_peak_793	109	.	6.78094
										chr1	169108446	169109321	WT_1_peak_794	122	.	7.32371	12.2361	8.19826	797		chr1	174190909	174191358	WT_2_peak_794	150	.	8.03959	15.0893	10.8515	157		chr1	159961089	159961360	NC_3_peak_794	57	.	3.40438	5.73169	2.81212	204		chr1	176516977	176517154	NC_4_peak_794	56	.	4.15199
										chr1	169118578	169118756	WT_1_peak_795	79	.	5.62142	7.95147	4.52514	89		chr1	174192010	174192288	WT_2_peak_795	90	.	5.95741	9.01179	5.48653	185		chr1	160260890	160261099	NC_3_peak_795	79	.	4.72311	7.93409	4.64897	161		chr1	178094923	178095115	NC_4_peak_795	66	.	3.76006
										chr1	169486170	169486484	WT_1_peak_796	82	.	5.67757	8.28177	4.80772	43		chr1	174998751	174999154	WT_2_peak_796	74	.	5.14085	7.42835	4.13777	59		chr1	160261351	160261632	NC_3_peak_796	123	.	6.42264	12.3454	8.5127	110		chr1	178095630	178095875	NC_4_peak_796	95	.	5.69822
										chr1	169486668	169486853	WT_1_peak_797	108	.	6.48087	10.8689	7.01348	102		chr1	174999434	174999621	WT_2_peak_797	262	.	9.84728	26.2558	21.1089	128		chr1	160262686	160263011	NC_3_peak_797	178	.	6.59598	17.8551	13.4879	163		chr1	178127821	178128049	NC_4_peak_797	72	.	4.3292
										chr1	170411080	170411276	WT_1_peak_798	60	.	4.45371	6.09618	3.01349	31		chr1	175000604	175001152	WT_2_peak_798	150	.	7.50117	15.0945	10.8541	440		chr1	160341670	160342149	NC_3_peak_798	104	.	6.01297	10.472	6.85629	428		chr1	178239027	178239202	NC_4_peak_798	160	.	9.18081
										chr1	170532830	170533277	WT_1_peak_799	66	.	4.65491	6.66152	3.47284	65		chr1	175001412	175001839	WT_2_peak_799	95	.	6.09108	9.5391	5.93699	51		chr1	160342404	160342608	NC_3_peak_799	80	.	4.97649	8.05409	4.75312	144		chr1	178239431	178240225	NC_4_peak_799	108	.	5.78271
										chr1	171485572	171485768	WT_1_peak_800	101	.	6.4897	10.1799	6.43491	109		chr1	176205554	176205734	WT_2_peak_800	135	.	7.61503	13.5127	9.44342	84		chr1	161400099	161400407	NC_3_peak_800	72	.	3.46773	7.24503	4.06653	48		chr1	178241008	178241388	NC_4_peak_800	106	.	6.78232
										chr1	171742984	171743161	WT_1_peak_801	98	.	5.86436	9.86109	6.15117	99		chr1	176243601	176243817	WT_2_peak_801	95	.	6.47816	9.5959	5.98987	142		chr1	161531405	161531870	NC_3_peak_801	106	.	5.48095	10.6498	7.00681	66		chr1	178241928	178242303	NC_4_peak_801	77	.	5.34925
										chr1	171743497	171743697	WT_1_peak_802	61	.	4.30053	6.10033	3.01349	28		chr1	178094925	178095522	WT_2_peak_802	146	.	7.2199	14.6029	10.4187	119		chr1	161539491	161540047	NC_3_peak_802	130	.	6.59889	13.0707	9.15555	128		chr1	178267309	178267494	NC_4_peak_802	84	.	5.42611
										chr1	171781716	171781910	WT_1_peak_803	77	.	5.1847	7.78016	4.39492	164		chr1	178127385	178127627	WT_2_peak_803	145	.	8.47065	14.502	10.3252	140		chr1	161765171	161766588	NC_3_peak_803	314	.	12.6739	31.4956	26.2823	869		chr1	178267672	178267842	NC_4_peak_803	115	.	6.64318
										chr1	172165557	172165741	WT_1_peak_804	75	.	5.40258	7.59548	4.24402	92		chr1	178239092	178239639	WT_2_peak_804	126	.	7.98957	12.6812	8.69959	368		chr1	161767012	161767351	NC_3_peak_804	71	.	4.12621	7.14618	3.98288	249		chr1	178341875	178342294	NC_4_peak_804	101	.	6.2443
										chr1	172321800	172322016	WT_1_peak_805	96	.	5.95974	9.66505	5.97564	184		chr1	178240205	178240594	WT_2_peak_805	64	.	4.88392	6.41221	3.29656	289		chr1	161909666	161911260	NC_3_peak_805	164	.	8.02715	16.4768	12.2241	738		chr1	178726507	178726705	NC_4_peak_805	120	.	6.48801
										chr1	172342839	172343488	WT_1_peak_806	96	.	6.50178	9.63587	5.94887	466		chr1	178341575	178342008	WT_2_peak_806	79	.	4.93036	7.97705	4.61948	109		chr1	162498599	162499415	NC_3_peak_806	57	.	3.32621	5.78873	2.85716	785		chr1	178726968	178728512	NC_4_peak_806	189	.	9.46298
										chr1	172359555	172359762	WT_1_peak_807	81	.	5.42808	8.16746	4.70563	63		chr1	178726510	178727402	WT_2_peak_807	171	.	9.28179	17.1374	12.6998	265		chr1	162631724	162632310	NC_3_peak_807	394	.	12.9812	39.481	33.9403	137		chr1	178868746	178869088	NC_4_peak_807	66	.	4.66036
										chr1	172533150	172533571	WT_1_peak_808	76	.	5.10835	7.65855	4.28656	98		chr1	178728129	178728367	WT_2_peak_808	102	.	6.52451	10.2361	6.54516	99		chr1	162632493	162632893	NC_3_peak_808	382	.	12.6927	38.2194	32.7171	133		chr1	178869397	178869623	NC_4_peak_808	82	.	5.07135
										chr1	173478729	173478983	WT_1_peak_809	102	.	6.11528	10.273	6.51048	106		chr1	178728591	178728806	WT_2_peak_809	71	.	4.94079	7.11254	3.8704	100		chr1	162690770	162690969	NC_3_peak_809	86	.	4.43021	8.61257	5.22349	142		chr1	179017325	179017553	NC_4_peak_809	164	.	6.15595
										chr1	173479190	173479396	WT_1_peak_810	82	.	5.68773	8.29806	4.82085	122		chr1	178869634	178869887	WT_2_peak_810	69	.	5.21325	6.98733	3.77943	10		chr1	162791026	162791381	NC_3_peak_810	68	.	3.95431	6.81873	3.70643	31		chr1	179060722	179060963	NC_4_peak_810	118	.	6.35258
										chr1	173715607	173715835	WT_1_peak_811	92	.	5.7076	9.25626	5.62115	53		chr1	178872804	178872986	WT_2_peak_811	66	.	5.00046	6.61193	3.46286	140		chr1	163322854	163323054	NC_3_peak_811	59	.	3.91457	5.971	3.00428	168		chr1	179141272	179141778	NC_4_peak_811	112	.	6.26104
										chr1	173716037	173716254	WT_1_peak_812	101	.	6.4897	10.1799	6.43491	124		chr1	179017308	179017943	WT_2_peak_812	128	.	6.69121	12.8128	8.81756	128		chr1	164559287	164559705	NC_3_peak_812	86	.	4.61401	8.66872	5.27634	339		chr1	179142070	179142547	NC_4_peak_812	278	.	12.0175
										chr1	173823670	173824157	WT_1_peak_813	96	.	5.92444	9.60792	5.92752	426		chr1	179027194	179027803	WT_2_peak_813	70	.	4.7489	7.084	3.85619	31		chr1	164560047	164563016	NC_3_peak_813	226	.	10.0646	22.6389	17.919	850		chr1	179142788	179142978	NC_4_peak_813	106	.	5.48365
										chr1	173824626	173825740	WT_1_peak_814	306	.	15.151	30.6763	25.1629	418		chr1	179141190	179141372	WT_2_peak_814	138	.	7.04338	13.8512	9.74017	102		chr1	164563288	164563621	NC_3_peak_814	63	.	3.7307	6.38437	3.34775	78		chr1	179143247	179143462	NC_4_peak_814	430	.	15.211
										chr1	173865100	173865804	WT_1_peak_815	103	.	6.58682	10.3368	6.55027	441		chr1	179141655	179141905	WT_2_peak_815	70	.	4.57819	7.0914	3.85882	98		chr1	164603030	164603689	NC_3_peak_815	198	.	9.12176	19.8985	15.3692	159		chr1	179193109	179193459	NC_4_peak_815	177	.	8.47082
										chr1	173866398	173866749	WT_1_peak_816	126	.	7.60017	12.6862	8.59857	17		chr1	179142105	179143035	WT_2_peak_816	277	.	11.2694	27.7235	22.496	749		chr1	164756877	164757175	NC_3_peak_816	105	.	5.81789	10.5132	6.89356	143		chr1	179294672	179295214	NC_4_peak_816	201	.	7.85964
										chr1	173866934	173867177	WT_1_peak_817	85	.	5.50126	8.59327	5.07115	129		chr1	179144380	179144596	WT_2_peak_817	104	.	6.63344	10.4123	6.70298	157		chr1	164767685	164767962	NC_3_peak_817	122	.	5.93469	12.2617	8.43587	158		chr1	179365569	179365757	NC_4_peak_817	167	.	6.7161
										chr1	174020050	174020730	WT_1_peak_818	81	.	5.57346	8.11513	4.65898	135		chr1	179193260	179193505	WT_2_peak_818	77	.	4.63561	7.78123	4.44781	130		chr1	165632263	165632898	NC_3_peak_818	84	.	4.81793	8.41482	5.06731	259		chr1	179875917	179877424	NC_4_peak_818	219	.	10.3328
										chr1	174021254	174021728	WT_1_peak_819	98	.	6.04881	9.80904	6.10673	323		chr1	179294274	179294906	WT_2_peak_819	71	.	4.4499	7.16292	3.91401	328		chr1	165633236	165633944	NC_3_peak_819	72	.	4.51126	7.26821	4.08662	456		chr1	179881094	179881843	NC_4_peak_819	163	.	7.17547
										chr1	174190830	174191615	WT_1_peak_820	154	.	8.79012	15.4378	11.0082	121		chr1	179365545	179365740	WT_2_peak_820	178	.	7.46362	17.8482	13.3544	120		chr1	165695683	165695921	NC_3_peak_820	50	.	3.78162	5.04465	2.25737	208		chr1	179930851	179931033	NC_4_peak_820	111	.	6.85954
										chr1	174191914	174192187	WT_1_peak_821	111	.	6.68057	11.1931	7.29658	120		chr1	179366057	179366548	WT_2_peak_821	130	.	7.10632	13.0962	9.06914	85		chr1	165696522	165697580	NC_3_peak_821	71	.	3.62187	7.13947	3.97967	317		chr1	179955741	179956769	NC_4_peak_821	190	.	8.62499
										chr1	174990883	174991238	WT_1_peak_822	96	.	6.17006	9.6658	5.97564	242		chr1	179875858	179876290	WT_2_peak_822	97	.	6.25079	9.79541	6.16777	281		chr1	165769080	165770134	NC_3_peak_822	128	.	6.70197	12.8314	8.94027	763		chr1	179957398	179957754	NC_4_peak_822	98	.	5.46145
										chr1	174999132	174999660	WT_1_peak_823	253	.	11.9906	25.3368	20.0978	400		chr1	179876530	179877203	WT_2_peak_823	157	.	8.42856	15.7325	11.4298	378		chr1	165829166	165829438	NC_3_peak_823	127	.	6.44466	12.7958	8.90816	88		chr1	180516094	180516475	NC_4_peak_823	65	.	4.56719
										chr1	175001086	175001759	WT_1_peak_824	68	.	4.41085	6.81309	3.59219	75		chr1	179880533	179882042	WT_2_peak_824	173	.	7.00128	17.383	12.9268	1282		chr1	167219408	167220047	NC_3_peak_824	150	.	7.20022	15.019	10.8986	525		chr1	180633646	180634006	NC_4_peak_824	89	.	5.1131
										chr1	175022691	175023108	WT_1_peak_825	99	.	5.94753	9.99792	6.27258	320		chr1	179955270	179955844	WT_2_peak_825	99	.	5.71518	9.97122	6.31669	499		chr1	167716185	167716834	NC_3_peak_825	125	.	5.68431	12.5504	8.68938	409		chr1	181021145	181021654	NC_4_peak_825	128	.	6.7055
										chr1	176205418	176205691	WT_1_peak_826	78	.	5.39807	7.83577	4.4451	149		chr1	179956098	179957073	WT_2_peak_826	89	.	4.92364	8.92916	5.41817	531		chr1	167721226	167721605	NC_3_peak_826	121	.	4.71928	12.1388	8.32509	281		chr1	181090645	181090819	NC_4_peak_826	108	.	5.99966
										chr1	177209799	177210057	WT_1_peak_827	92	.	6.08014	9.2088	5.57903	153		chr1	180632688	180633364	WT_2_peak_827	111	.	6.87585	11.1438	7.34372	220		chr1	167723170	167723361	NC_3_peak_827	63	.	3.96458	6.31379	3.29942	42		chr1	181091004	181091511	NC_4_peak_827	99	.	5.73047
										chr1	178267651	178267854	WT_1_peak_828	104	.	6.45647	10.4667	6.64949	103		chr1	180633713	180634103	WT_2_peak_828	88	.	6.01458	8.82677	5.3408	103		chr1	167749539	167749722	NC_3_peak_828	78	.	4.83925	7.82435	4.5553	121		chr1	182186084	182186410	NC_4_peak_828	122	.	7.11757
										chr1	178341565	178341978	WT_1_peak_829	74	.	5.30346	7.436	4.10631	84		chr1	181020934	181021156	WT_2_peak_829	64	.	4.70951	6.4961	3.36575	82		chr1	167933762	167934107	NC_3_peak_829	84	.	4.82847	8.43363	5.08478	227		chr1	182962796	182963007	NC_4_peak_829	533	.	17.0269
										chr1	178344341	178344530	WT_1_peak_830	76	.	5.07809	7.61032	4.24402	41		chr1	181021350	181021819	WT_2_peak_830	94	.	6.06011	9.48945	5.89302	147		chr1	167934310	167934925	NC_3_peak_830	188	.	8.2622	18.8752	14.4224	130		chr1	183025307	183025957	NC_4_peak_830	208	.	9.96478
										chr1	178726495	178726896	WT_1_peak_831	132	.	7.45643	13.253	9.07807	341		chr1	181090541	181090796	WT_2_peak_831	89	.	4.9219	8.92599	5.41676	105		chr1	167937685	167939331	NC_3_peak_831	257	.	9.60854	25.7843	20.8721	477		chr1	183493390	183493667	NC_4_peak_831	77	.	5.00594
										chr1	178727204	178727555	WT_1_peak_832	75	.	5.03422	7.54036	4.1969	34		chr1	182840100	182840510	WT_2_peak_832	131	.	7.65314	13.1627	9.12743	96		chr1	168178517	168178705	NC_3_peak_832	140	.	7.44478	14.0966	10.0721	93		chr1	183631636	183632153	NC_4_peak_832	64	.	4.52431
										chr1	179141204	179143439	WT_1_peak_833	213	.	10.6071	21.344	16.3641	1704		chr1	182841669	182841851	WT_2_peak_833	90	.	5.76691	9.01955	5.48983	95		chr1	169107404	169107783	NC_3_peak_833	131	.	5.2828	13.1774	9.25196	252		chr1	183632398	183632670	NC_4_peak_833	73	.	4.89985
										chr1	179193646	179193836	WT_1_peak_834	59	.	4.38614	5.9907	2.93723	37		chr1	183024588	183025380	WT_2_peak_834	158	.	8.76991	15.839	11.5307	639		chr1	169108028	169108527	NC_3_peak_834	80	.	4.61553	8.05097	4.75301	355		chr1	183633285	183634880	NC_4_peak_834	325	.	13.6727
										chr1	179229261	179229441	WT_1_peak_835	70	.	5.21305	7.09196	3.80916	155		chr1	183209362	183209555	WT_2_peak_835	71	.	4.94079	7.11254	3.8704	153		chr1	169109231	169110154	NC_3_peak_835	216	.	8.65413	21.6962	17.0362	385		chr1	184052192	184052505	NC_4_peak_835	97	.	5.19503
										chr1	179294728	179294917	WT_1_peak_836	51	.	3.73226	5.18743	2.28887	181		chr1	183470352	183470711	WT_2_peak_836	72	.	4.85364	7.25186	3.98981	262		chr1	169240464	169240829	NC_3_peak_836	58	.	4.15978	5.8761	2.92321	122		chr1	184953867	184954263	NC_4_peak_836	99	.	6.13108
										chr1	179365545	179366271	WT_1_peak_837	151	.	7.81915	15.179	10.7797	140		chr1	183631448	183631730	WT_2_peak_837	126	.	7.56972	12.6365	8.65904	145		chr1	169368302	169368875	NC_3_peak_837	153	.	7.62194	15.3038	11.1637	467		chr1	185046657	185047126	NC_4_peak_837	160	.	7.25809
										chr1	179875728	179876020	WT_1_peak_838	100	.	6.61917	10.0849	6.35375	195		chr1	183632621	183632948	WT_2_peak_838	90	.	6.00619	9.09001	5.55632	80		chr1	169369154	169369386	NC_3_peak_838	88	.	5.2641	8.86101	5.44722	100		chr1	185257993	185258569	NC_4_peak_838	92	.	5.31397
										chr1	179876467	179877021	WT_1_peak_839	104	.	5.76803	10.4271	6.6219	84		chr1	183633149	183633443	WT_2_peak_839	93	.	6.15744	9.33327	5.76751	163		chr1	169369864	169370178	NC_3_peak_839	70	.	4.56222	7.06493	3.9277	57		chr1	185315008	185315280	NC_4_peak_839	87	.	5.39101
										chr1	179877405	179877749	WT_1_peak_840	96	.	5.71247	9.61023	5.92939	231		chr1	183633819	183635029	WT_2_peak_840	156	.	7.31055	15.6759	11.3774	937		chr1	169482752	169483253	NC_3_peak_840	117	.	5.8686	11.7463	7.97774	339		chr1	185646585	185647027	NC_4_peak_840	84	.	5.39759
										chr1	179880828	179882130	WT_1_peak_841	188	.	8.27497	18.8988	14.1197	992		chr1	184052512	184052720	WT_2_peak_841	113	.	6.31853	11.3664	7.53717	134		chr1	169795687	169796153	NC_3_peak_841	86	.	4.9255	8.60604	5.21907	101		chr1	185720872	185721057	NC_4_peak_841	149	.	8.47684
										chr1	179954175	179954549	WT_1_peak_842	61	.	4.30053	6.10033	3.01349	28		chr1	185047063	185047518	WT_2_peak_842	101	.	6.28828	10.1955	6.5068	323		chr1	169892895	169893086	NC_3_peak_842	78	.	4.85141	7.84478	4.57237	132		chr1	185858731	185859324	NC_4_peak_842	72	.	4.3292
										chr1	179955260	179955863	WT_1_peak_843	75	.	4.49542	7.53435	4.19174	421		chr1	185155324	185155541	WT_2_peak_843	93	.	5.7903	9.39056	5.81812	129		chr1	169932475	169932787	NC_3_peak_843	96	.	6.14092	9.61904	6.10728	70		chr1	185862705	185863009	NC_4_peak_843	75	.	5.05867
										chr1	179956053	179956573	WT_1_peak_844	79	.	5.08245	7.91731	4.50401	125		chr1	185155756	185155939	WT_2_peak_844	71	.	4.4499	7.16292	3.91401	136		chr1	169933164	169934423	NC_3_peak_844	119	.	6.21837	11.9857	8.19304	306		chr1	186103146	186103337	NC_4_peak_844	158	.	8.75332
										chr1	180098379	180098880	WT_1_peak_845	102	.	6.7457	10.2941	6.51968	395		chr1	185257647	185258973	WT_2_peak_845	153	.	8.96226	15.3209	11.0604	671		chr1	169941673	169942333	NC_3_peak_845	155	.	7.2421	15.5508	11.3861	538		chr1	186291176	186291352	NC_4_peak_845	114	.	6.34395
										chr1	180230340	180230537	WT_1_peak_846	76	.	5.53465	7.63387	4.26642	170		chr1	185314901	185315142	WT_2_peak_846	121	.	7.01291	12.1198	8.20309	107		chr1	170073388	170073641	NC_3_peak_846	62	.	4.09336	6.27759	3.26791	249		chr1	186297296	186297501	NC_4_peak_846	132	.	7.21047
										chr1	180632057	180633012	WT_1_peak_847	119	.	6.64628	11.9157	7.90741	136		chr1	185646675	185647037	WT_2_peak_847	71	.	4.94079	7.11254	3.8704	68		chr1	170410778	170411184	NC_3_peak_847	80	.	4.61553	8.05097	4.75301	62		chr1	186373441	186373743	NC_4_peak_847	124	.	7.19327
										chr1	181021896	181022090	WT_1_peak_848	69	.	4.69365	6.99526	3.73898	29		chr1	185852572	185852754	WT_2_peak_848	71	.	4.94079	7.11254	3.8704	27		chr1	170531563	170531757	NC_3_peak_848	112	.	5.41566	11.2578	7.54185	41		chr1	186374049	186374398	NC_4_peak_848	83	.	5.15615
										chr1	181034128	181034334	WT_1_peak_849	70	.	4.89908	7.04675	3.78554	193		chr1	185858788	185859060	WT_2_peak_849	88	.	5.0856	8.88803	5.39215	134		chr1	170532690	170533404	NC_3_peak_849	165	.	7.77477	16.513	12.2559	463		chr1	186375927	186376565	NC_4_peak_849	134	.	6.58645
										chr1	181043441	181043640	WT_1_peak_850	91	.	6.3124	9.12439	5.51612	85		chr1	186296909	186297106	WT_2_peak_850	72	.	5.20895	7.28478	4.00917	80		chr1	170592030	170592251	NC_3_peak_850	116	.	6.72819	11.6543	7.892	87		chr1	186376791	186377053	NC_4_peak_850	74	.	4.98239
										chr1	181088133	181088332	WT_1_peak_851	83	.	5.70815	8.33085	4.84516	106		chr1	186298736	186299014	WT_2_peak_851	70	.	5.04648	7.02655	3.81078	97		chr1	170592469	170592662	NC_3_peak_851	120	.	6.93986	12.0005	8.20502	147		chr1	186679712	186679981	NC_4_peak_851	79	.	4.94089
										chr1	181090526	181090885	WT_1_peak_852	111	.	6.87027	11.1347	7.24536	273		chr1	186372982	186373629	WT_2_peak_852	102	.	6.56042	10.2941	6.59588	408		chr1	170790197	170790566	NC_3_peak_852	114	.	6.37141	11.4555	7.72099	283		chr1	186681130	186681517	NC_4_peak_852	112	.	6.45519
										chr1	182840069	182840760	WT_1_peak_853	63	.	4.61177	6.34311	3.19774	115		chr1	186373960	186374583	WT_2_peak_853	81	.	5.38995	8.1068	4.71236	357		chr1	170929647	170929852	NC_3_peak_853	80	.	4.61553	8.05097	4.75301	81		chr1	186829423	186830357	NC_4_peak_853	269	.	10.8409
										chr1	182840938	182841124	WT_1_peak_854	67	.	5.0122	6.76323	3.5493	114		chr1	186376182	186377122	WT_2_peak_854	147	.	8.08493	14.7149	10.5126	424		chr1	171742798	171743388	NC_3_peak_854	262	.	10.473	26.2719	21.3296	225		chr1	186830577	186830975	NC_4_peak_854	72	.	4.49767
										chr1	182841620	182841847	WT_1_peak_855	91	.	6.18356	9.10408	5.50217	90		chr1	186393845	186394092	WT_2_peak_855	91	.	6.31515	9.12924	5.59035	73		chr1	171780958	171781154	NC_3_peak_855	85	.	5.29427	8.58053	5.1963	35		chr1	186834027	186834308	NC_4_peak_855	101	.	5.79583
										chr1	182962807	182962989	WT_1_peak_856	189	.	9.80602	18.9737	14.1875	91		chr1	186679769	186680006	WT_2_peak_856	108	.	6.49696	10.8951	7.11927	91		chr1	172040280	172040552	NC_3_peak_856	131	.	7.3736	13.1172	9.19662	182		chr1	186834671	186835442	NC_4_peak_856	137	.	7.78781
										chr1	183024310	183024933	WT_1_peak_857	110	.	6.5792	11.0286	7.15176	369		chr1	186681363	186681610	WT_2_peak_857	80	.	4.76775	8.01173	4.64017	112		chr1	172139309	172139540	NC_3_peak_857	63	.	4.61315	6.34527	3.32847	77		chr1	189774448	189774681	NC_4_peak_857	158	.	9.30096
										chr1	183044989	183045221	WT_1_peak_858	56	.	3.99629	5.61427	2.62856	132		chr1	186828664	186830594	WT_2_peak_858	275	.	14.2575	27.553	22.3385	1113		chr1	172143038	172143696	NC_3_peak_858	114	.	6.37141	11.4555	7.72099	51		chr1	189774938	189775233	NC_4_peak_858	82	.	5.8131
										chr1	183470316	183470798	WT_1_peak_859	66	.	4.65491	6.66152	3.47284	437		chr1	186830789	186831735	WT_2_peak_859	133	.	8.19231	13.319	9.27355	205		chr1	172181093	172181271	NC_3_peak_859	77	.	4.95304	7.70689	4.45341	121		chr1	189999963	190000139	NC_4_peak_859	75	.	5.3662
										chr1	183631973	183632609	WT_1_peak_860	104	.	6.67411	10.4782	6.66022	72		chr1	186832009	186832563	WT_2_peak_860	78	.	5.66413	7.85864	4.51361	50		chr1	172181797	172181991	NC_3_peak_860	124	.	6.05789	12.4943	8.63968	54		chr1	190020036	190020292	NC_4_peak_860	92	.	6.28162
										chr1	183634068	183634821	WT_1_peak_861	154	.	7.69341	15.4272	11.0007	161		chr1	186834020	186834477	WT_2_peak_861	80	.	5.70599	8.09068	4.7059	380		chr1	172322397	172322865	NC_3_peak_861	134	.	6.12336	13.43	9.47928	352		chr1	190175290	190175516	NC_4_peak_861	81	.	5.76902
										chr1	183635036	183635217	WT_1_peak_862	125	.	7.5402	12.5884	8.52074	86		chr1	186865435	186865912	WT_2_peak_862	62	.	4.78828	6.25099	3.15409	368		chr1	172343058	172343497	NC_3_peak_862	100	.	5.56381	10.072	6.50205	290		chr1	190446552	190447238	NC_4_peak_862	98	.	6.48057
										chr1	185047209	185047435	WT_1_peak_863	81	.	5.57346	8.11513	4.65898	136		chr1	187306921	187307112	WT_2_peak_863	71	.	5.26649	7.18056	3.92873	94		chr1	172351290	172351754	NC_3_peak_863	99	.	5.94504	9.99384	6.43428	346		chr1	190447469	190447784	NC_4_peak_863	56	.	4.15199
										chr1	185156212	185156672	WT_1_peak_864	68	.	4.42604	6.83846	3.60395	372		chr1	188602003	188602180	WT_2_peak_864	65	.	4.95914	6.54068	3.40053	6		chr1	172359307	172360366	NC_3_peak_864	144	.	6.63483	14.4187	10.3659	453		chr1	190449727	190450085	NC_4_peak_864	113	.	7.02235
										chr1	185257738	185258779	WT_1_peak_865	81	.	5.57346	8.11513	4.65898	715		chr1	190450467	190450646	WT_2_peak_865	94	.	6.51656	9.49048	5.89302	59		chr1	172531652	172532045	NC_3_peak_865	81	.	4.52596	8.19154	4.87336	290		chr1	190450312	190450503	NC_4_peak_865	81	.	5.60063
										chr1	185646087	185646294	WT_1_peak_866	98	.	6.6375	9.8672	6.15336	137		chr1	190450973	190451545	WT_2_peak_866	89	.	6.19893	8.92538	5.41641	385		chr1	172534239	172534902	NC_3_peak_866	99	.	5.47796	9.92149	6.37114	359		chr1	190456029	190456414	NC_4_peak_866	62	.	4.66665
										chr1	185646551	185646771	WT_1_peak_867	54	.	4.28999	5.44235	2.4934	219		chr1	190456457	190456755	WT_2_peak_867	60	.	4.68132	6.0733	3.02588	267		chr1	173329620	173330226	NC_3_peak_867	167	.	8.46913	16.7478	12.4768	160		chr1	190459674	190460058	NC_4_peak_867	88	.	5.83555
										chr1	185862559	185862737	WT_1_peak_868	63	.	4.72973	6.31058	3.19774	142		chr1	190468359	190468678	WT_2_peak_868	69	.	5.21325	6.98733	3.77943	306		chr1	173330973	173331193	NC_3_peak_868	57	.	3.92739	5.74439	2.81703	100		chr1	190466005	190466203	NC_4_peak_868	98	.	6.29659
										chr1	186296048	186296337	WT_1_peak_869	84	.	5.79131	8.46467	4.95976	144		chr1	190469054	190469398	WT_2_peak_869	82	.	5.86491	8.21628	4.79939	244		chr1	173430277	173430666	NC_3_peak_869	67	.	4.55944	6.77909	3.67072	134		chr1	190466390	190466681	NC_4_peak_869	73	.	4.70911
										chr1	186297545	186297732	WT_1_peak_870	73	.	5.07294	7.32109	4.00528	157		chr1	190471624	190473585	WT_2_peak_870	159	.	9.53842	15.9817	11.6552	1664		chr1	173479241	173479498	NC_3_peak_870	79	.	4.3841	7.92232	4.64051	177		chr1	190467220	190467432	NC_4_peak_870	60	.	4.65048
										chr1	186374020	186374666	WT_1_peak_871	134	.	7.85174	13.4865	9.28893	371		chr1	190473797	190474101	WT_2_peak_871	127	.	8.01644	12.7283	8.74368	153		chr1	173480162	173480377	NC_3_peak_871	71	.	4.12621	7.14618	3.98288	62		chr1	190469650	190470012	NC_4_peak_871	119	.	7.55703
										chr1	186375002	186375207	WT_1_peak_872	102	.	6.33276	10.2672	6.50823	142		chr1	190476990	190477424	WT_2_peak_872	103	.	6.78386	10.3574	6.65476	245		chr1	173714314	173714758	NC_3_peak_872	61	.	4.15836	6.12627	3.14018	275		chr1	190471487	190471706	NC_4_peak_872	106	.	6.97039
										chr1	186375897	186376934	WT_1_peak_873	136	.	8.19577	13.6662	9.45493	461		chr1	190481115	190481298	WT_2_peak_873	84	.	5.94653	8.49254	5.0404	96		chr1	173715657	173716739	NC_3_peak_873	139	.	6.18932	13.9727	9.96036	348		chr1	190473084	190473816	NC_4_peak_873	157	.	9.19904
										chr1	186681048	186681502	WT_1_peak_874	77	.	5.1847	7.78016	4.39492	118		chr1	190584388	190584591	WT_2_peak_874	72	.	5.18929	7.25342	3.98981	23		chr1	173820653	173820848	NC_3_peak_874	60	.	4.23788	6.00063	3.02948	132		chr1	190475157	190475334	NC_4_peak_874	127	.	7.86201
										chr1	186681769	186681995	WT_1_peak_875	81	.	5.57346	8.11513	4.65898	122		chr1	190585285	190586026	WT_2_peak_875	124	.	7.1866	12.4029	8.45173	60		chr1	173821538	173821932	NC_3_peak_875	80	.	5.15237	8.03065	4.73741	61		chr1	190477195	190477476	NC_4_peak_875	97	.	6.43944
										chr1	186828471	186828831	WT_1_peak_876	59	.	4.49287	5.93761	2.89116	320		chr1	190587503	190588192	WT_2_peak_876	82	.	5.86491	8.21628	4.79939	394		chr1	173824990	173825360	NC_3_peak_876	224	.	8.76073	22.4397	17.7338	118		chr1	190480165	190480334	NC_4_peak_876	67	.	4.86296
										chr1	186829013	186829331	WT_1_peak_877	88	.	5.09229	8.89975	5.33955	161		chr1	190679290	190679933	WT_2_peak_877	178	.	10.4265	17.8911	13.39	141		chr1	173864813	173865167	NC_3_peak_877	71	.	4.81136	7.18414	4.01688	64		chr1	190585487	190585804	NC_4_peak_877	90	.	5.98365
										chr1	186829604	186830165	WT_1_peak_878	113	.	6.10733	11.3956	7.48303	402		chr1	190680326	190680657	WT_2_peak_878	89	.	6.19893	8.92538	5.41641	83		chr1	173868818	173869631	NC_3_peak_878	158	.	7.9414	15.8529	11.6581	378		chr1	190586053	190586394	NC_4_peak_878	163	.	9.08262
										chr1	186832264	186832563	WT_1_peak_879	81	.	5.57346	8.11513	4.65898	139		chr1	192701713	192702099	WT_2_peak_879	78	.	5.66413	7.85864	4.51361	102		chr1	174021451	174021652	NC_3_peak_879	88	.	4.90401	8.89329	5.47377	137		chr1	190587593	190588163	NC_4_peak_879	95	.	6.3191
										chr1	187303801	187303981	WT_1_peak_880	50	.	4.08999	5.01456	2.18994	27		chr1	192702453	192702643	WT_2_peak_880	114	.	7.06507	11.4505	7.61298	80		chr1	174158927	174159152	NC_3_peak_880	85	.	4.10885	8.51209	5.15529	160		chr1	190678521	190678975	NC_4_peak_880	64	.	4.84495
										chr1	190000385	190000692	WT_1_peak_881	64	.	4.82624	6.46414	3.30134	41		chr1	192807385	192807936	WT_2_peak_881	131	.	7.36322	13.1001	9.0704	414		chr1	174190786	174191358	NC_3_peak_881	165	.	7.77477	16.513	12.2559	408		chr1	190679335	190680057	NC_4_peak_881	195	.	10.7054
										chr1	190452675	190452853	WT_1_peak_882	102	.	6.7457	10.2941	6.51968	134		chr1	192810759	192811058	WT_2_peak_882	59	.	4.33131	5.90513	2.88017	218		chr1	174191892	174192113	NC_3_peak_882	171	.	8.15464	17.1847	12.866	141		chr1	192477223	192477741	NC_4_peak_882	112	.	6.69032
										chr1	190465323	190465671	WT_1_peak_883	91	.	6.18356	9.10408	5.50217	223		chr1	192905206	192905385	WT_2_peak_883	124	.	7.70084	12.493	8.53458	78		chr1	174931733	174932028	NC_3_peak_883	76	.	4.91611	7.64666	4.3961	264		chr1	192477915	192478309	NC_4_peak_883	82	.	5.63457
										chr1	190467642	190467844	WT_1_peak_884	84	.	5.92282	8.45251	4.95065	59		chr1	193058115	193058482	WT_2_peak_884	108	.	5.98687	10.8034	7.03837	93		chr1	174990192	174990473	NC_3_peak_884	57	.	3.92739	5.74439	2.81703	226		chr1	192701868	192702639	NC_4_peak_884	228	.	10.1654
										chr1	190468472	190468649	WT_1_peak_885	71	.	5.26581	7.17943	3.8893	136		chr1	193060207	193061291	WT_2_peak_885	259	.	12.3718	25.9738	20.8472	244		chr1	174990664	174991178	NC_3_peak_885	91	.	5.23652	9.15122	5.69641	234		chr1	192807820	192808262	NC_4_peak_885	58	.	3.59791
										chr1	190472560	190472947	WT_1_peak_886	80	.	5.68968	8.06375	4.62411	330		chr1	193061602	193061799	WT_2_peak_886	81	.	5.38995	8.1068	4.71236	125		chr1	174991358	174991666	NC_3_peak_886	64	.	4.03859	6.44533	3.38933	155		chr1	192810007	192810859	NC_4_peak_886	100	.	5.98039
										chr1	190473405	190473637	WT_1_peak_887	103	.	6.58682	10.3368	6.55027	142		chr1	193105755	193105950	WT_2_peak_887	78	.	5.19757	7.80065	4.46339	50		chr1	175000694	175001609	NC_3_peak_887	218	.	8.20268	21.838	17.1692	85		chr1	192904260	192904733	NC_4_peak_887	167	.	8.73606
										chr1	190476240	190476637	WT_1_peak_888	80	.	5.7009	8.08227	4.64203	116		chr1	193122488	193124050	WT_2_peak_888	232	.	10.7534	23.2557	18.3189	132		chr1	175022890	175023103	NC_3_peak_888	92	.	4.61219	9.29522	5.8241	115		chr1	192905063	192905405	NC_4_peak_888	122	.	7.08031
										chr1	190584521	190584786	WT_1_peak_889	79	.	5.62142	7.95147	4.52514	104		chr1	193971335	193971564	WT_2_peak_889	68	.	5.04127	6.81042	3.63841	82		chr1	175192254	175192638	NC_3_peak_889	83	.	4.3095	8.36564	5.02291	242		chr1	193057227	193057827	NC_4_peak_889	81	.	4.81893
										chr1	190588016	190588196	WT_1_peak_890	68	.	5.05927	6.8397	3.60395	112		chr1	195591695	195592356	WT_2_peak_890	81	.	5.82403	8.14249	4.74501	452		chr1	176183907	176184086	NC_3_peak_890	50	.	3.78162	5.04465	2.25737	38		chr1	193060203	193061160	NC_4_peak_890	225	.	10.3416
										chr1	190679684	190679959	WT_1_peak_891	72	.	5.28721	7.21507	3.92266	161		chr1	197141744	197142051	WT_2_peak_891	81	.	5.38995	8.1068	4.71236	114		chr1	176205539	176205922	NC_3_peak_891	110	.	5.89109	11.0172	7.33019	100		chr1	193122848	193123253	NC_4_peak_891	137	.	6.7465
										chr1	191231705	191231892	WT_1_peak_892	63	.	4.85092	6.34525	3.19774	128		chr1	197144492	197146059	WT_2_peak_892	252	.	12.9227	25.2211	20.1418	903		chr1	176242168	176242356	NC_3_peak_892	93	.	5.97709	9.35638	5.88089	70		chr1	193123868	193124332	NC_4_peak_892	121	.	6.77778
										chr1	192807791	192807978	WT_1_peak_893	89	.	5.70198	8.91545	5.34284	137		chr1	197173159	197173338	WT_2_peak_893	62	.	4.7727	6.22495	3.14603	131		chr1	176493788	176494078	NC_3_peak_893	85	.	5.24704	8.50273	5.14831	173		chr1	195053551	195053719	NC_4_peak_893	106	.	6.97572
										chr1	192809491	192809997	WT_1_peak_894	104	.	6.45647	10.4667	6.64949	157		chr1	197198505	197198730	WT_2_peak_894	85	.	5.84043	8.54397	5.08849	133		chr1	176516931	176517154	NC_3_peak_894	114	.	6.37141	11.4555	7.72099	132		chr1	195718004	195718178	NC_4_peak_894	66	.	4.3176
										chr1	192904978	192905203	WT_1_peak_895	117	.	6.77078	11.7241	7.7333	166		chr1	197199119	197200535	WT_2_peak_895	147	.	7.58735	14.786	10.58	1343		chr1	178093203	178093588	NC_3_peak_895	97	.	4.85584	9.79173	6.25167	297		chr1	195767263	195767442	NC_4_peak_895	114	.	7.06426
										chr1	193056980	193057162	WT_1_peak_896	70	.	5.0798	7.07935	3.80289	136		chr1	197201646	197202564	WT_2_peak_896	174	.	8.88586	17.4463	12.9859	285		chr1	178095076	178095368	NC_3_peak_896	82	.	4.71495	8.23039	4.90866	230		chr1	196406676	196406887	NC_4_peak_896	74	.	4.98239
										chr1	193058236	193058770	WT_1_peak_897	92	.	5.88042	9.20146	5.57903	230		chr1	197415078	197415297	WT_2_peak_897	60	.	4.54183	6.01431	2.97831	195		chr1	178095679	178096051	NC_3_peak_897	92	.	5.26651	9.20322	5.74551	227		chr1	196407124	196407678	NC_4_peak_897	118	.	7.06296
										chr1	193060205	193061330	WT_1_peak_898	228	.	11.2069	22.8884	17.799	260		chr1	197442421	197445400	WT_2_peak_898	469	.	17.371	46.912	41.0164	734		chr1	178127261	178127664	NC_3_peak_898	139	.	7.10927	13.9655	9.9571	264		chr1	196408021	196408367	NC_4_peak_898	119	.	6.18877
										chr1	193104623	193104966	WT_1_peak_899	76	.	5.07809	7.61032	4.24402	294		chr1	197448298	197448542	WT_2_peak_899	62	.	4.22603	6.23725	3.14851	195		chr1	178238462	178238773	NC_3_peak_899	91	.	5.82104	9.10631	5.66095	60		chr1	196408595	196408962	NC_4_peak_899	203	.	9.68279
										chr1	193122138	193122709	WT_1_peak_900	113	.	6.10733	11.3956	7.48303	129		chr1	197773158	197774528	WT_2_peak_900	169	.	9.70018	16.9583	12.5427	1206		chr1	178239013	178239562	NC_3_peak_900	293	.	13.6958	29.3933	24.2845	137		chr1	196558209	196558958	NC_4_peak_900	155	.	8.86919
										chr1	193122937	193123307	WT_1_peak_901	104	.	5.76803	10.4271	6.6219	51		chr1	198088636	198089536	WT_2_peak_901	231	.	12.2885	23.1395	18.2112	824		chr1	178240381	178240598	NC_3_peak_901	109	.	6.72856	10.9057	7.23285	98		chr1	196653290	196653492	NC_4_peak_901	79	.	5.61573
										chr1	197131019	197131364	WT_1_peak_902	127	.	7.86998	12.7748	8.6618	194		chr1	198089749	198090859	WT_2_peak_902	149	.	9.12319	14.965	10.7373	98		chr1	178241414	178242030	NC_3_peak_902	83	.	5.51731	8.30945	4.97174	82		chr1	197144284	197145755	NC_4_peak_902	164	.	8.87229
										chr1	197145058	197145739	WT_1_peak_903	113	.	6.98891	11.3269	7.42136	466		chr1	198123374	198123677	WT_2_peak_903	122	.	7.09773	12.2581	8.32393	124		chr1	178267640	178267839	NC_3_peak_903	177	.	8.50455	17.7945	13.4339	101		chr1	197195290	197195492	NC_4_peak_903	111	.	6.89953
										chr1	197145956	197146564	WT_1_peak_904	113	.	6.10733	11.3956	7.48303	86		chr1	198124738	198125085	WT_2_peak_904	74	.	5.30948	7.44566	4.15371	39		chr1	178341547	178342257	NC_3_peak_904	175	.	8.66955	17.5779	13.2314	405		chr1	197198363	197199272	NC_4_peak_904	105	.	6.27639
										chr1	197199186	197199504	WT_1_peak_905	169	.	9.1683	16.9505	12.3652	149		chr1	198156385	198156566	WT_2_peak_905	123	.	6.90646	12.3478	8.40517	133		chr1	178344346	178345261	NC_3_peak_905	85	.	5.29427	8.58053	5.1963	109		chr1	197199974	197200871	NC_4_peak_905	72	.	4.19181
										chr1	197199974	197200160	WT_1_peak_906	86	.	5.33164	8.642	5.11052	41		chr1	198159248	198160586	WT_2_peak_906	148	.	7.35785	14.8447	10.6338	348		chr1	178726502	178728502	NC_3_peak_906	208	.	7.99454	20.8938	16.293	988		chr1	197201816	197202802	NC_4_peak_906	158	.	6.93986
										chr1	197200388	197200724	WT_1_peak_907	70	.	4.24753	7.09139	3.80916	7		chr1	198162084	198162559	WT_2_peak_907	68	.	4.76444	6.83437	3.65605	395		chr1	178868487	178868709	NC_3_peak_907	91	.	5.61325	9.10273	5.66095	73		chr1	197439582	197439901	NC_4_peak_907	66	.	3.76006
										chr1	197201613	197203062	WT_1_peak_908	223	.	10.5793	22.3961	17.3348	632		chr1	198220132	198220498	WT_2_peak_908	77	.	5.57903	7.71044	4.38438	81		chr1	179017333	179017989	NC_3_peak_908	100	.	4.68102	10.0821	6.51021	100		chr1	197442432	197442866	NC_4_peak_908	216	.	10.1104
										chr1	197442470	197445672	WT_1_peak_909	249	.	11.7608	24.9523	19.7356	834		chr1	198259371	198259603	WT_2_peak_909	71	.	5.26649	7.18056	3.92873	100		chr1	179141275	179142954	NC_3_peak_909	217	.	9.54828	21.7299	17.0669	954		chr1	197443066	197443655	NC_4_peak_909	394	.	15.2611
										chr1	197773094	197774194	WT_1_peak_910	99	.	6.14059	9.95725	6.23801	119		chr1	198288680	198288986	WT_2_peak_910	103	.	6.80484	10.3924	6.68392	129		chr1	179143245	179143471	NC_3_peak_910	652	.	18.9706	65.2524	59.1525	97		chr1	197443825	197445263	NC_4_peak_910	157	.	7.60551
										chr1	197774402	197774581	WT_1_peak_911	97	.	6.43499	9.78316	6.08415	87		chr1	198449621	198449838	WT_2_peak_911	61	.	4.71139	6.123	3.07256	130		chr1	179187754	179187990	NC_3_peak_911	97	.	5.77892	9.72013	6.18977	118		chr1	197448353	197448526	NC_4_peak_911	50	.	3.40584
										chr1	198089663	198089869	WT_1_peak_912	86	.	5.88782	8.62065	5.0971	104		chr1	198528661	198529105	WT_2_peak_912	90	.	6.16155	9.06779	5.53549	96		chr1	179192737	179193028	NC_3_peak_912	80	.	4.97649	8.05409	4.75312	122		chr1	197557573	197557754	NC_4_peak_912	92	.	5.31397
										chr1	198117819	198118010	WT_1_peak_913	123	.	6.93065	12.3878	8.33648	36		chr1	198529347	198529701	WT_2_peak_913	137	.	8.27573	13.7992	9.69571	103		chr1	179193253	179193435	NC_3_peak_913	205	.	8.9085	20.5793	16.0027	72		chr1	197773017	197773291	NC_4_peak_913	78	.	5.0636
										chr1	198158068	198158282	WT_1_peak_914	80	.	5.34445	8.03441	4.59895	165		chr1	198656328	198657565	WT_2_peak_914	217	.	11.7408	21.732	16.909	1089		chr1	179294788	179295383	NC_3_peak_914	148	.	5.67412	14.864	10.7616	103		chr1	197773993	197774677	NC_4_peak_914	141	.	7.45215
										chr1	198160015	198160407	WT_1_peak_915	139	.	7.61713	13.9447	9.69201	97		chr1	198681559	198681863	WT_2_peak_915	88	.	6.05066	8.88573	5.39215	212		chr1	179365527	179365760	NC_3_peak_915	195	.	6.91605	19.5007	15.0036	108		chr1	198088970	198089186	NC_4_peak_915	73	.	4.70911
										chr1	198682400	198682748	WT_1_peak_916	73	.	4.89222	7.31359	4.00528	78		chr1	198682088	198682890	WT_2_peak_916	99	.	5.92193	9.95585	6.30343	67		chr1	179875864	179877314	NC_3_peak_916	167	.	8.15666	16.7006	12.4329	113		chr1	198089594	198090191	NC_4_peak_916	172	.	9.33644
										chr1	198931607	198931857	WT_1_peak_917	75	.	5.3925	7.57922	4.23133	54		chr1	198693295	198693475	WT_2_peak_917	90	.	6.25057	9.01558	5.48897	89		chr1	179880650	179881526	NC_3_peak_917	78	.	3.70801	7.84098	4.57071	196		chr1	198090583	198091047	NC_4_peak_917	109	.	6.30475
										chr1	198933567	198933861	WT_1_peak_918	106	.	6.34761	10.6521	6.81288	71		chr1	198931523	198931933	WT_2_peak_918	78	.	5.55055	7.83556	4.49612	378		chr1	179955830	179956773	NC_3_peak_918	235	.	9.31439	23.5159	18.7375	636		chr1	198124615	198125183	NC_4_peak_918	81	.	5.21993
										chr1	198934336	198934766	WT_1_peak_919	117	.	6.77078	11.7241	7.7333	148		chr1	198933727	198934053	WT_2_peak_919	90	.	5.97358	9.03771	5.50709	64		chr1	180482682	180482865	NC_3_peak_919	115	.	5.98261	11.5653	7.81162	71		chr1	198156392	198156677	NC_4_peak_919	127	.	6.66377
										chr1	198935779	198937417	WT_1_peak_920	234	.	10.5559	23.4907	18.3606	1536		chr1	198934406	198934922	WT_2_peak_920	91	.	5.83911	9.13527	5.59035	364		chr1	180501750	180502124	NC_3_peak_920	95	.	4.89988	9.54623	6.04028	318		chr1	198158226	198158396	NC_4_peak_920	81	.	4.20241
										chr1	200379821	200380242	WT_1_peak_921	76	.	5.30796	7.6928	4.31376	278		chr1	198935752	198937144	WT_2_peak_921	156	.	7.80524	15.6196	11.3276	117		chr1	180632879	180633059	NC_3_peak_921	178	.	6.80447	17.8754	13.5067	52		chr1	198159299	198159994	NC_4_peak_921	215	.	8.08642
										chr1	200416413	200416655	WT_1_peak_922	60	.	4.5601	6.04298	2.96964	43		chr1	200379769	200380239	WT_2_peak_922	70	.	4.90342	7.05359	3.83553	358		chr1	181020821	181021658	NC_3_peak_922	124	.	6.05789	12.4943	8.63968	229		chr1	198160257	198160599	NC_4_peak_922	84	.	5.05131
										chr1	200429282	200429669	WT_1_peak_923	81	.	5.71216	8.10088	4.65807	267		chr1	200620148	200620692	WT_2_peak_923	171	.	8.68545	17.1111	12.6796	100		chr1	181034020	181034389	NC_3_peak_923	85	.	4.10885	8.51209	5.15529	263		chr1	198160771	198161120	NC_4_peak_923	121	.	6.29797
										chr1	200620150	200620358	WT_1_peak_924	122	.	7.361	12.2967	8.25365	124		chr1	200621360	200621694	WT_2_peak_924	59	.	3.88653	5.92257	2.89627	27		chr1	181090494	181090936	NC_3_peak_924	290	.	10.9955	29.0675	23.9739	310		chr1	198190463	198190645	NC_4_peak_924	84	.	5.42611
										chr1	200668878	200669585	WT_1_peak_925	150	.	8.04031	15.0905	10.7149	137		chr1	200668815	200669316	WT_2_peak_925	131	.	7.65314	13.1627	9.12743	402		chr1	182186106	182186431	NC_3_peak_925	131	.	7.13405	13.1425	9.21913	214		chr1	198259311	198259503	NC_4_peak_925	85	.	5.27097
										chr1	200739971	200740512	WT_1_peak_926	115	.	6.89296	11.5374	7.58956	163		chr1	200670239	200670861	WT_2_peak_926	136	.	6.67485	13.6312	9.54296	141		chr1	182841666	182842042	NC_3_peak_926	105	.	6.05059	10.5349	6.90672	34		chr1	198270469	198270667	NC_4_peak_926	95	.	5.8725
										chr1	201171182	201171408	WT_1_peak_927	77	.	5.1847	7.78016	4.39492	169		chr1	200740123	200740499	WT_2_peak_927	221	.	10.7799	22.1766	17.3234	90		chr1	182842500	182842785	NC_3_peak_927	85	.	5.29427	8.58053	5.1963	124		chr1	198528178	198529003	NC_4_peak_927	115	.	6.64318
										chr1	201505833	201506121	WT_1_peak_928	75	.	5.22082	7.55479	4.20817	38		chr1	200740722	200741198	WT_2_peak_928	134	.	7.59647	13.4823	9.41912	200		chr1	182962800	182963007	NC_3_peak_928	699	.	20.9461	69.9559	63.8133	122		chr1	198529388	198529739	NC_4_peak_928	65	.	4.56719
										chr1	201751380	201751605	WT_1_peak_929	71	.	5.09772	7.10777	3.82382	65		chr1	200741382	200741583	WT_2_peak_929	104	.	6.20389	10.4178	6.70686	90		chr1	183024955	183026340	NC_3_peak_929	218	.	9.90608	21.8045	17.1385	764		chr1	198657238	198657561	NC_4_peak_929	90	.	5.78302
										chr1	201830077	201830291	WT_1_peak_930	73	.	5.07294	7.32109	4.00528	186		chr1	201830063	201830413	WT_2_peak_930	63	.	4.13205	6.34342	3.23336	33		chr1	183044828	183045259	NC_3_peak_930	80	.	5.00228	8.0971	4.78505	385		chr1	198658438	198658743	NC_4_peak_930	109	.	6.50166
										chr1	201831078	201831287	WT_1_peak_931	66	.	4.91746	6.61029	3.4305	96		chr1	201954763	201955174	WT_2_peak_931	125	.	6.28676	12.5118	8.54974	291		chr1	183180486	183180688	NC_3_peak_931	105	.	6.05059	10.5349	6.90672	104		chr1	198681750	198682883	NC_4_peak_931	195	.	9.54958
										chr1	201916389	201916712	WT_1_peak_932	79	.	5.62142	7.95147	4.52514	105		chr1	202342222	202342410	WT_2_peak_932	170	.	8.34609	17.0263	12.6019	142		chr1	183493600	183494103	NC_3_peak_932	91	.	5.23652	9.15122	5.69641	122		chr1	198686399	198686701	NC_4_peak_932	53	.	4.08971
										chr1	201954795	201955246	WT_1_peak_933	88	.	6.01023	8.81967	5.27252	63		chr1	202803142	202803324	WT_2_peak_933	133	.	7.54134	13.3921	9.33741	75		chr1	183631864	183632536	NC_3_peak_933	99	.	5.7169	9.97413	6.41713	553		chr1	198932504	198932879	NC_4_peak_933	107	.	5.75223
										chr1	201955568	201956151	WT_1_peak_934	89	.	5.70198	8.91545	5.34284	473		chr1	202805645	202806645	WT_2_peak_934	164	.	8.29071	16.4467	12.0749	903		chr1	183632754	183633094	NC_3_peak_934	56	.	2.93035	5.65554	2.75578	321		chr1	198933492	198934860	NC_4_peak_934	209	.	9.41823
										chr1	202019555	202019737	WT_1_peak_935	60	.	4.45371	6.09618	3.01349	172		chr1	202887783	202888466	WT_2_peak_935	115	.	6.44925	11.5862	7.7355	551		chr1	183633535	183635255	NC_3_peak_935	445	.	16.0543	44.5716	38.8687	553		chr1	198935726	198937208	NC_4_peak_935	139	.	5.96114
										chr1	202340950	202341288	WT_1_peak_936	56	.	3.99629	5.61427	2.62856	285		chr1	203007436	203008381	WT_2_peak_936	185	.	9.54672	18.5445	13.9801	839		chr1	184953812	184954423	NC_3_peak_936	113	.	6.08461	11.3561	7.62954	460		chr1	199292918	199293134	NC_4_peak_936	73	.	4.70911
										chr1	202341605	202341961	WT_1_peak_937	98	.	5.86436	9.86109	6.15117	181		chr1	203627240	203627531	WT_2_peak_937	51	.	3.58757	5.17228	2.31764	273		chr1	185257823	185258414	NC_3_peak_937	138	.	6.15201	13.8976	9.89517	243		chr1	200076504	200077002	NC_4_peak_937	121	.	7.26529
										chr1	202348811	202349035	WT_1_peak_938	87	.	5.61676	8.77874	5.23722	85		chr1	203795679	203795858	WT_2_peak_938	101	.	6.06705	10.194	6.5068	122		chr1	185313323	185313823	NC_3_peak_938	112	.	6.2358	11.2267	7.52247	358		chr1	200428620	200428788	NC_4_peak_938	93	.	5.95538
										chr1	202803006	202803256	WT_1_peak_939	93	.	5.9953	9.38556	5.73342	186		chr1	203796619	203797070	WT_2_peak_939	103	.	5.73712	10.3736	6.66856	287		chr1	185314899	185315396	NC_3_peak_939	85	.	5.0705	8.53261	5.168	129		chr1	200620058	200620337	NC_4_peak_939	141	.	6.28771
										chr1	202805764	202805967	WT_1_peak_940	77	.	5.1847	7.78016	4.39492	154		chr1	203839016	203839221	WT_2_peak_940	102	.	6.56042	10.2941	6.59588	54		chr1	185646570	185647138	NC_3_peak_940	136	.	7.18508	13.6581	9.67179	97		chr1	200620947	200621262	NC_4_peak_940	105	.	5.07898
										chr1	202806153	202806844	WT_1_peak_941	117	.	6.77078	11.7241	7.7333	591		chr1	203888682	203889018	WT_2_peak_941	72	.	5.20895	7.28478	4.00917	270		chr1	185858737	185858930	NC_3_peak_941	63	.	3.86833	6.39574	3.35393	58		chr1	200639908	200640093	NC_4_peak_941	152	.	7.88093
										chr1	202887974	202888596	WT_1_peak_942	92	.	6.08014	9.2088	5.57903	296		chr1	203889445	203889880	WT_2_peak_942	230	.	11.6069	23.0064	18.0835	315		chr1	186102087	186102294	NC_3_peak_942	63	.	3.7307	6.38437	3.34775	64		chr1	200668992	200669378	NC_4_peak_942	159	.	8.30398
										chr1	202954749	202955008	WT_1_peak_943	69	.	4.69149	6.9918	3.7359	125		chr1	204403604	204405225	WT_2_peak_943	112	.	6.73744	11.2853	7.46288	735		chr1	186102785	186103259	NC_3_peak_943	116	.	6.72819	11.6543	7.892	48		chr1	200670878	200671206	NC_4_peak_943	110	.	6.15807
										chr1	203005507	203005697	WT_1_peak_944	75	.	5.4764	7.53408	4.19174	43		chr1	204405549	204406456	WT_2_peak_944	144	.	8.63963	14.411	10.2412	191		chr1	186103469	186103828	NC_3_peak_944	101	.	6.26881	10.1641	6.57963	123		chr1	200740127	200740478	NC_4_peak_944	78	.	4.51565
										chr1	203006836	203007177	WT_1_peak_945	100	.	6.75022	10.0617	6.3314	160		chr1	204407616	204408637	WT_2_peak_945	112	.	6.73744	11.2853	7.46288	259		chr1	186184240	186184696	NC_3_peak_945	94	.	5.83379	9.4611	5.97192	86		chr1	200740813	200741308	NC_4_peak_945	129	.	6.76196
										chr1	203007431	203008076	WT_1_peak_946	97	.	6.43499	9.78316	6.08415	481		chr1	204408840	204409239	WT_2_peak_946	120	.	7.19359	12.0248	8.11387	296		chr1	186297110	186297577	NC_3_peak_946	99	.	5.70212	9.94912	6.39444	425		chr1	201755239	201755464	NC_4_peak_946	76	.	4.92738
										chr1	203626907	203627740	WT_1_peak_947	126	.	7.60017	12.6862	8.59857	260		chr1	204409513	204410123	WT_2_peak_947	80	.	5.14464	8.01813	4.64508	504		chr1	186373386	186374454	NC_3_peak_947	224	.	10.3047	22.4909	17.7806	718		chr1	201762056	201762457	NC_4_peak_947	69	.	4.66335
										chr1	203795094	203795273	WT_1_peak_948	60	.	4.5601	6.04298	2.96964	99		chr1	204417329	204417535	WT_2_peak_948	98	.	5.6347	9.83476	6.19762	92		chr1	186375947	186376951	NC_3_peak_948	281	.	11.8438	28.1216	23.0805	709		chr1	201829917	201830213	NC_4_peak_948	176	.	8.13067
										chr1	203795648	203795865	WT_1_peak_949	94	.	6.23827	9.46376	5.8018	67		chr1	204417901	204418131	WT_2_peak_949	88	.	5.6307	8.80111	5.31626	139		chr1	186559384	186559590	NC_3_peak_949	116	.	6.94295	11.6185	7.86077	52		chr1	201954729	201954897	NC_4_peak_949	121	.	6.31034
										chr1	203796536	203796872	WT_1_peak_950	60	.	4.45371	6.09618	3.01349	67		chr1	204418522	204418711	WT_2_peak_950	79	.	5.28495	7.93973	4.58866	49		chr1	186566583	186566781	NC_3_peak_950	70	.	4.9255	7.08842	3.94044	181		chr1	202339471	202339640	NC_4_peak_950	121	.	6.31034
										chr1	203889481	203889832	WT_1_peak_951	57	.	4.23174	5.74973	2.74057	293		chr1	204495218	204495793	WT_2_peak_951	131	.	6.62758	13.1216	9.09079	456		chr1	186681114	186681375	NC_3_peak_951	118	.	6.12243	11.8153	8.0391	76		chr1	202342222	202342391	NC_4_peak_951	116	.	6.72812
										chr1	204403577	204403815	WT_1_peak_952	103	.	6.58682	10.3368	6.55027	86		chr1	204505806	204506434	WT_2_peak_952	125	.	6.08214	12.5399	8.57353	302		chr1	186716215	186716538	NC_3_peak_952	56	.	3.61044	5.67257	2.76892	320		chr1	202802719	202803326	NC_4_peak_952	134	.	7.33207
										chr1	204405374	204405818	WT_1_peak_953	103	.	6.58682	10.3368	6.55027	387		chr1	204506723	204506974	WT_2_peak_953	218	.	10.5953	21.8683	17.0367	127		chr1	186829404	186831858	NC_3_peak_953	258	.	9.93697	25.8492	20.9351	401		chr1	202805645	202805949	NC_4_peak_953	82	.	5.07135
										chr1	204406793	204407226	WT_1_peak_954	115	.	7.09925	11.506	7.57249	294		chr1	204515884	204516260	WT_2_peak_954	154	.	7.42451	15.4197	11.1518	274		chr1	186833968	186834438	NC_3_peak_954	120	.	6.26894	12.0751	8.26453	292		chr1	202806399	202806828	NC_4_peak_954	154	.	7.45312
										chr1	204407420	204407708	WT_1_peak_955	102	.	6.5235	10.2345	6.48289	142		chr1	205175742	205175950	WT_2_peak_955	125	.	6.08214	12.5399	8.57353	140		chr1	186834672	186835767	NC_3_peak_955	94	.	5.62183	9.45989	5.97099	145		chr1	202821663	202821833	NC_4_peak_955	102	.	5.44357
										chr1	204409502	204409723	WT_1_peak_956	66	.	4.65491	6.66152	3.47284	95		chr1	205176297	205176596	WT_2_peak_956	81	.	5.38995	8.1068	4.71236	173		chr1	186865497	186865901	NC_3_peak_956	90	.	5.9973	9.07574	5.63925	143		chr1	202887999	202888466	NC_4_peak_956	106	.	5.48365
										chr1	204411380	204411811	WT_1_peak_957	79	.	5.08245	7.91731	4.50401	70		chr1	205630188	205631292	WT_2_peak_957	167	.	7.6284	16.7261	12.3338	366		chr1	187313416	187313690	NC_3_peak_957	71	.	5.10886	7.12546	3.96643	36		chr1	203007922	203008222	NC_4_peak_957	66	.	3.76006
										chr1	204417003	204417183	WT_1_peak_958	105	.	6.74599	10.5948	6.76951	85		chr1	205747150	205747616	WT_2_peak_958	102	.	6.56042	10.2941	6.59588	149		chr1	189774499	189774806	NC_3_peak_958	145	.	8.49248	14.538	10.4698	151		chr1	203795201	203795406	NC_4_peak_958	64	.	4.1764
										chr1	204417428	204417650	WT_1_peak_959	76	.	5.07809	7.61032	4.24402	166		chr1	205748176	205749341	WT_2_peak_959	127	.	6.6571	12.7538	8.76759	932		chr1	189775109	189775356	NC_3_peak_959	108	.	6.90014	10.846	7.18156	80		chr1	203839181	203839470	NC_4_peak_959	73	.	5.24957
										chr1	204422746	204422928	WT_1_peak_960	117	.	6.77078	11.7241	7.7333	97		chr1	206201114	206202304	WT_2_peak_960	177	.	6.76357	17.7851	13.2971	1067		chr1	190175524	190175806	NC_3_peak_960	62	.	4.68477	6.23938	3.23327	70		chr1	203862448	203862783	NC_4_peak_960	63	.	4.32534
										chr1	204493051	204493233	WT_1_peak_961	85	.	5.69544	8.59316	5.07115	163		chr1	206288320	206288619	WT_2_peak_961	79	.	4.93036	7.97705	4.61948	258		chr1	190444877	190445061	NC_3_peak_961	58	.	4.15978	5.8761	2.92321	114		chr1	203888673	203889277	NC_4_peak_961	159	.	8.26624
										chr1	204495243	204496111	WT_1_peak_962	108	.	6.25819	10.8801	7.01705	186		chr1	206636283	206637095	WT_2_peak_962	80	.	4.63401	8.08442	4.70014	725		chr1	190446686	190447011	NC_3_peak_962	78	.	5.39966	7.83829	4.56856	54		chr1	204404990	204405211	NC_4_peak_962	64	.	4.34687
										chr1	204506005	204506187	WT_1_peak_963	117	.	6.81113	11.7901	7.79423	95		chr1	206686016	206686217	WT_2_peak_963	63	.	4.13205	6.34342	3.23336	132		chr1	190447725	190447930	NC_3_peak_963	95	.	5.67243	9.54388	6.04028	94		chr1	204405920	204406094	NC_4_peak_963	91	.	5.64829
										chr1	204506709	204506944	WT_1_peak_964	239	.	11.5294	23.9886	18.8227	99		chr1	207047547	207047727	WT_2_peak_964	99	.	5.92193	9.95585	6.30343	104		chr1	190448500	190448885	NC_3_peak_964	70	.	4.92612	7.0894	3.94044	109		chr1	204406966	204407187	NC_4_peak_964	133	.	7.54257
										chr1	204508262	204508489	WT_1_peak_965	51	.	3.73226	5.18743	2.28887	213		chr1	207050122	207050322	WT_2_peak_965	97	.	5.79847	9.75242	6.13155	78		chr1	190459420	190460066	NC_3_peak_965	52	.	4.02995	5.2194	2.3951	422		chr1	204407395	204408023	NC_4_peak_965	104	.	6.22798
										chr1	204515808	204516278	WT_1_peak_966	139	.	7.61713	13.9447	9.69201	308		chr1	207051792	207052027	WT_2_peak_966	119	.	6.42957	11.9519	8.05433	100		chr1	190462577	190462837	NC_3_peak_966	63	.	4.77702	6.38569	3.34775	112		chr1	204408284	204408791	NC_4_peak_966	102	.	6.29411
										chr1	205121612	205121896	WT_1_peak_967	60	.	4.5601	6.04298	2.96964	78		chr1	207052256	207052700	WT_2_peak_967	124	.	5.85212	12.4963	8.53578	382		chr1	190463214	190463488	NC_3_peak_967	74	.	5.3078	7.44295	4.22319	108		chr1	204409075	204409479	NC_4_peak_967	95	.	5.88711
										chr1	205630048	205631149	WT_1_peak_968	177	.	9.62689	17.7068	13.0371	798		chr1	207088450	207088675	WT_2_peak_968	50	.	3.89817	5.01631	2.18291	33		chr1	190464457	190465286	NC_3_peak_968	119	.	7.3709	11.9492	8.16349	147		chr1	204505619	204506338	NC_4_peak_968	194	.	8.03653
										chr1	205747344	205748912	WT_1_peak_969	154	.	8.54315	15.4668	11.0318	936		chr1	207089293	207089920	WT_2_peak_969	72	.	4.85364	7.25186	3.98981	463		chr1	190468333	190468511	NC_3_peak_969	120	.	7.43092	12.0476	8.24134	90		chr1	204507204	204507391	NC_4_peak_969	160	.	7.7805
										chr1	206201265	206201459	WT_1_peak_970	60	.	4.13427	6.08667	3.00856	122		chr1	207090448	207091088	WT_2_peak_970	97	.	6.25079	9.79541	6.16777	251		chr1	190468874	190469125	NC_3_peak_970	61	.	4.47772	6.13367	3.14018	220		chr1	204508450	204508849	NC_4_peak_970	97	.	5.16634
										chr1	206201712	206202429	WT_1_peak_971	93	.	4.63997	9.35243	5.71052	153		chr1	207092011	207092248	WT_2_peak_971	80	.	5.3233	8.00076	4.63319	138		chr1	190469608	190470029	NC_3_peak_971	74	.	5.3078	7.44295	4.22319	141		chr1	204697414	204697593	NC_4_peak_971	85	.	5.4666
										chr1	206204046	206204689	WT_1_peak_972	76	.	4.71102	7.60818	4.24402	37		chr1	207153443	207153974	WT_2_peak_972	125	.	6.08214	12.5399	8.57353	148		chr1	190470327	190470666	NC_3_peak_972	85	.	5.83858	8.54097	5.168	42		chr1	205122462	205122746	NC_4_peak_972	74	.	3.98124
										chr1	206288233	206288897	WT_1_peak_973	111	.	6.87027	11.1347	7.24536	348		chr1	207240675	207240913	WT_2_peak_973	88	.	5.6307	8.80111	5.31626	83		chr1	190471104	190472128	NC_3_peak_973	171	.	9.54981	17.1263	12.82	527		chr1	205630061	205630497	NC_4_peak_973	95	.	5.64746
										chr1	206335090	206335365	WT_1_peak_974	138	.	7.84	13.8806	9.64819	111		chr1	207243653	207243902	WT_2_peak_974	81	.	5.38995	8.1068	4.71236	131		chr1	190472312	190472870	NC_3_peak_974	82	.	4.90924	8.25635	4.92568	495		chr1	205739816	205740036	NC_4_peak_974	125	.	7.29019
										chr1	206513982	206514252	WT_1_peak_975	83	.	4.79511	8.37408	4.88096	143		chr1	207244265	207244512	WT_2_peak_975	96	.	6.15397	9.63999	6.02929	143		chr1	190473159	190474173	NC_3_peak_975	112	.	6.71659	11.2515	7.54076	923		chr1	205747544	205748457	NC_4_peak_975	161	.	8.08652
										chr1	206611595	206612204	WT_1_peak_976	115	.	7.49109	11.5669	7.61745	365		chr1	207306501	207307276	WT_2_peak_976	197	.	9.97659	19.7678	15.1043	186		chr1	190477191	190477928	NC_3_peak_976	89	.	5.93278	8.97233	5.54783	598		chr1	205748707	205749170	NC_4_peak_976	135	.	5.97551
										chr1	206636373	206636725	WT_1_peak_977	124	.	7.47521	12.4825	8.42257	78		chr1	207309916	207311285	WT_2_peak_977	154	.	6.95102	15.4617	11.1906	857		chr1	190479333	190479677	NC_3_peak_977	91	.	5.82104	9.10631	5.66095	105		chr1	206174458	206174881	NC_4_peak_977	117	.	6.31305
										chr1	207050099	207050285	WT_1_peak_978	96	.	5.92444	9.60792	5.92752	157		chr1	207311475	207311715	WT_2_peak_978	67	.	3.93516	6.78191	3.61244	130		chr1	190577977	190578184	NC_3_peak_978	63	.	4.48873	6.39882	3.35409	59		chr1	206201524	206201714	NC_4_peak_978	53	.	3.3177
										chr1	207052479	207052852	WT_1_peak_979	64	.	4.35959	6.45525	3.29599	221		chr1	207322865	207323098	WT_2_peak_979	120	.	7.23141	12.0862	8.17123	106		chr1	190578527	190578849	NC_3_peak_979	135	.	7.12099	13.5493	9.57835	94		chr1	206202150	206202343	NC_4_peak_979	75	.	3.7021
										chr1	207089213	207089553	WT_1_peak_980	83	.	5.12894	8.30754	4.82821	20		chr1	207323405	207327001	WT_2_peak_980	198	.	10.3415	19.8598	15.1883	1005		chr1	190583981	190584198	NC_3_peak_980	72	.	5.04073	7.27023	4.08818	177		chr1	206636270	206636808	NC_4_peak_980	77	.	4.61892
										chr1	207089880	207090624	WT_1_peak_981	109	.	6.73311	10.913	7.04879	626		chr1	207342955	207343354	WT_2_peak_981	67	.	5.02592	6.78549	3.61548	328		chr1	190586053	190586394	NC_3_peak_981	91	.	5.82178	9.10749	5.66095	266		chr1	207045936	207046220	NC_4_peak_981	125	.	7.0263
										chr1	207091011	207091381	WT_1_peak_982	70	.	4.89908	7.04675	3.78554	87		chr1	207751395	207751925	WT_2_peak_982	83	.	4.42705	8.30412	4.88129	277		chr1	190587385	190587880	NC_3_peak_982	96	.	6.14092	9.61904	6.10728	410		chr1	207047773	207048001	NC_4_peak_982	50	.	3.40584
										chr1	207092666	207092862	WT_1_peak_983	57	.	4.23174	5.74973	2.74057	15		chr1	207753091	207753447	WT_2_peak_983	63	.	4.13205	6.34342	3.23336	267		chr1	190588117	190588440	NC_3_peak_983	67	.	4.53794	6.74438	3.63982	66		chr1	207049867	207050288	NC_4_peak_983	109	.	5.86305
										chr1	207153246	207153801	WT_1_peak_984	183	.	9.09738	18.3004	13.5807	286		chr1	207937434	207937651	WT_2_peak_984	83	.	5.72441	8.35698	4.92591	137		chr1	190678710	190680802	NC_3_peak_984	378	.	16.797	37.8611	32.3694	1083		chr1	207051865	207052244	NC_4_peak_984	68	.	3.83712
										chr1	207154539	207154807	WT_1_peak_985	54	.	4.15059	5.40567	2.46272	125		chr1	209926623	209927120	WT_2_peak_985	52	.	4.16716	5.24925	2.3613	190		chr1	190748516	190748724	NC_3_peak_985	70	.	4.9255	7.08842	3.94044	97		chr1	207052545	207052912	NC_4_peak_985	117	.	6.28696
										chr1	207240441	207240752	WT_1_peak_986	101	.	6.2352	10.1099	6.37547	158		chr1	210001528	210001721	WT_2_peak_986	95	.	6.43682	9.52616	5.92468	129		chr1	190754599	190754898	NC_3_peak_986	85	.	5.29427	8.58053	5.1963	230		chr1	207084523	207084705	NC_4_peak_986	146	.	5.74556
										chr1	207306398	207306629	WT_1_peak_987	107	.	6.38544	10.7137	6.87136	173		chr1	210051595	210051816	WT_2_peak_987	72	.	5.20895	7.28478	4.00917	82		chr1	192477379	192477741	NC_3_peak_987	80	.	5.37327	8.08026	4.77011	48		chr1	207089195	207090195	NC_4_peak_987	88	.	4.55735
										chr1	207309576	207309758	WT_1_peak_988	78	.	5.39807	7.83577	4.4451	133		chr1	210052568	210053332	WT_2_peak_988	144	.	8.66685	14.4572	10.2856	126		chr1	192701013	192701198	NC_3_peak_988	88	.	5.63863	8.81385	5.40275	72		chr1	207090519	207090938	NC_4_peak_988	98	.	5.43266
										chr1	207309999	207311686	WT_1_peak_989	128	.	7.19396	12.8221	8.70207	1013		chr1	211257621	211258353	WT_2_peak_989	62	.	4.22603	6.23725	3.14851	496		chr1	192701962	192702625	NC_3_peak_989	113	.	6.08461	11.3561	7.62954	551		chr1	207091116	207091378	NC_4_peak_989	120	.	6.48801
										chr1	207322812	207323106	WT_1_peak_990	81	.	5.57346	8.11513	4.65898	213		chr1	211260416	211261325	WT_2_peak_990	85	.	4.69932	8.51604	5.06307	367		chr1	192807555	192807975	NC_3_peak_990	148	.	7.08913	14.8187	10.7205	296		chr1	207093092	207093351	NC_4_peak_990	86	.	5.36657
										chr1	207323302	207323541	WT_1_peak_991	153	.	8.96237	15.3211	10.9084	68		chr1	211381699	211382402	WT_2_peak_991	104	.	6.67056	10.4724	6.75842	443		chr1	192810124	192810388	NC_3_peak_991	138	.	7.05471	13.8709	9.87079	156		chr1	207093573	207094108	NC_4_peak_991	168	.	8.51307
										chr1	207323781	207323988	WT_1_peak_992	92	.	6.08014	9.2088	5.57903	137		chr1	211382928	211383764	WT_2_peak_992	170	.	7.81193	17.0607	12.6342	670		chr1	192834570	192834773	NC_3_peak_992	75	.	4.87225	7.57505	4.33985	169		chr1	207094439	207094713	NC_4_peak_992	64	.	4.34687
										chr1	207324182	207324885	WT_1_peak_993	137	.	8.2582	13.77	9.54894	122		chr1	211574963	211575210	WT_2_peak_993	112	.	6.68648	11.2027	7.39459	99		chr1	192904340	192904708	NC_3_peak_993	87	.	5.40877	8.76861	5.36327	248		chr1	207154066	207154315	NC_4_peak_993	103	.	6.41349
										chr1	207325151	207325437	WT_1_peak_994	139	.	8.12768	13.9377	9.68995	159		chr1	211576032	211576729	WT_2_peak_994	88	.	5.6307	8.80111	5.31626	129		chr1	192904920	192905720	NC_3_peak_994	129	.	6.99333	12.907	9.01127	161		chr1	207154620	207154805	NC_4_peak_994	80	.	5.35226
										chr1	207325619	207326189	WT_1_peak_995	111	.	7.103	11.1789	7.28417	149		chr1	211576952	211577199	WT_2_peak_995	121	.	7.01291	12.1198	8.20309	108		chr1	193056289	193056516	NC_3_peak_995	67	.	4.35176	6.71421	3.62053	171		chr1	207240594	207240793	NC_4_peak_995	101	.	6.05174
										chr1	207326504	207326753	WT_1_peak_996	79	.	5.59065	7.90106	4.49345	114		chr1	211676270	211676502	WT_2_peak_996	97	.	5.60598	9.78593	6.16174	220		chr1	193057947	193058221	NC_3_peak_996	64	.	4.03859	6.44533	3.38933	113		chr1	207241342	207241575	NC_4_peak_996	92	.	5.52445
										chr1	207805040	207805222	WT_1_peak_997	79	.	5.62142	7.95147	4.52514	26		chr1	212035853	212037122	WT_2_peak_997	149	.	7.39554	14.9106	10.691	1194		chr1	193060170	193061282	NC_3_peak_997	154	.	5.61389	15.4978	11.3363	964		chr1	207305812	207306154	NC_4_peak_997	65	.	4.55757
										chr1	210051851	210052299	WT_1_peak_998	104	.	6.43343	10.4295	6.62266	300		chr1	212038590	212038955	WT_2_peak_998	72	.	5.02558	7.24632	3.98763	287		chr1	193061605	193062315	NC_3_peak_998	106	.	5.891	10.639	7.00076	129		chr1	207306486	207306756	NC_4_peak_998	148	.	7.88878
										chr1	210052739	210053076	WT_1_peak_999	64	.	4.54869	6.49368	3.32501	28		chr1	212286597	212287466	WT_2_peak_999	195	.	9.85474	19.5654	14.9189	338		chr1	193105711	193105949	NC_3_peak_999	100	.	5.56381	10.072	6.50205	54		chr1	207309940	207310805	NC_4_peak_999	192	.	9.03594
										chr1	211259947	211260258	WT_1_peak_1000	144	.	8.20322	14.4744	10.1582	90		chr1	212316140	212316330	WT_2_peak_1000	73	.	5.36929	7.35256	4.07083	76		chr1	193122255	193123283	NC_3_peak_1000	116	.	5.5909	11.6013	7.84542	469		chr1	207311470	207311677	NC_4_peak_1000	83	.	5.54232
										chr1	211260636	211260813	WT_1_peak_1001	64	.	4.35959	6.45525	3.29599	159		chr1	212432390	212432821	WT_2_peak_1001	100	.	6.38472	10.0108	6.35054	109		chr1	193123529	193123913	NC_3_peak_1001	79	.	4.9383	7.99031	4.70217	245		chr1	207323477	207323697	NC_4_peak_1001	104	.	6.22798
										chr1	211382316	211383219	WT_1_peak_1002	162	.	8.76236	16.2824	11.7661	104		chr1	212557722	212557899	WT_2_peak_1002	91	.	6.05577	9.16963	5.62005	154		chr1	193124273	193124520	NC_3_peak_1002	81	.	4.8335	8.12567	4.81096	44		chr1	207324671	207325409	NC_4_peak_1002	107	.	6.41937
										chr1	211383399	211383764	WT_1_peak_1003	120	.	7.65263	12.0993	8.07601	165		chr1	212790764	212791734	WT_2_peak_1003	123	.	6.41207	12.3269	8.38564	154		chr1	193211918	193212097	NC_3_peak_1003	107	.	6.40536	10.7461	7.09507	137		chr1	207326136	207326371	NC_4_peak_1003	93	.	5.97156
										chr1	211576724	211577564	WT_1_peak_1004	82	.	5.64732	8.23328	4.76539	31		chr1	213014715	213015015	WT_2_peak_1004	141	.	7.50112	14.1913	10.0501	135		chr1	193409541	193409732	NC_3_peak_1004	87	.	5.39366	8.74383	5.341	43		chr1	207331683	207331903	NC_4_peak_1004	115	.	6.64318
										chr1	211640798	211641816	WT_1_peak_1005	119	.	7.14275	11.9424	7.93259	780		chr1	214439026	214439458	WT_2_peak_1005	70	.	4.87969	7.01617	3.8046	364		chr1	193729758	193729984	NC_3_peak_1005	63	.	4.48873	6.39882	3.35409	170		chr1	207753025	207753398	NC_4_peak_1005	117	.	6.28696
										chr1	211675060	211675242	WT_1_peak_1006	81	.	5.57346	8.11513	4.65898	34		chr1	214445449	214445878	WT_2_peak_1006	109	.	6.31673	10.9771	7.18906	314		chr1	193730618	193730906	NC_3_peak_1006	87	.	5.80783	8.7725	5.36656	143		chr1	207944306	207944607	NC_4_peak_1006	72	.	4.49767
										chr1	211675456	211675639	WT_1_peak_1007	121	.	7.49359	12.1506	8.12152	101		chr1	214447264	214447598	WT_2_peak_1007	138	.	7.04338	13.8512	9.74017	154		chr1	193970893	193971169	NC_3_peak_1007	120	.	6.73771	12.0679	8.25903	124		chr1	209266938	209267335	NC_4_peak_1007	72	.	4.49767
										chr1	212036200	212036451	WT_1_peak_1008	92	.	5.88042	9.20146	5.57903	77		chr1	214467039	214467324	WT_2_peak_1008	142	.	8.33432	14.2771	10.1207	166		chr1	193971455	193971640	NC_3_peak_1008	101	.	6.26881	10.1641	6.57963	138		chr1	209784151	209784371	NC_4_peak_1008	232	.	10.7461
										chr1	212036657	212036840	WT_1_peak_1009	111	.	6.17609	11.1256	7.24138	147		chr1	214604589	214605267	WT_2_peak_1009	103	.	6.36448	10.3184	6.61802	62		chr1	194024628	194024865	NC_3_peak_1009	99	.	6.35878	9.96901	6.4126	104		chr1	210051612	210052241	NC_4_peak_1009	174	.	9.16212
										chr1	212037806	212038018	WT_1_peak_1010	68	.	4.41085	6.81309	3.59219	84		chr1	215566909	215567138	WT_2_peak_1010	89	.	5.52714	8.96227	5.44231	132		chr1	194025200	194025473	NC_3_peak_1010	76	.	5.25012	7.60117	4.36478	138		chr1	210052683	210053414	NC_4_peak_1010	153	.	8.47555
										chr1	212286473	212287683	WT_1_peak_1011	197	.	9.95148	19.7261	14.8795	289		chr1	215568263	215568563	WT_2_peak_1011	66	.	3.99008	6.62167	3.46949	21		chr1	194705328	194705572	NC_3_peak_1011	66	.	4.78942	6.62141	3.53675	138		chr1	210239170	210239343	NC_4_peak_1011	98	.	5.84262
										chr1	212790604	212791684	WT_1_peak_1012	163	.	9.3593	16.3834	11.8591	755		chr1	215568813	215569149	WT_2_peak_1012	98	.	6.06383	9.83329	6.19762	203		chr1	195609264	195609579	NC_3_peak_1012	97	.	5.35286	9.70074	6.17259	174		chr1	210976596	210976923	NC_4_peak_1012	61	.	4.00307
										chr1	212791990	212792306	WT_1_peak_1013	94	.	5.42874	9.48302	5.81838	281		chr1	215569737	215570498	WT_2_peak_1013	148	.	8.1829	14.8758	10.6609	598		chr1	195739175	195739429	NC_3_peak_1013	100	.	5.56381	10.072	6.50205	118		chr1	211257787	211258342	NC_4_peak_1013	122	.	6.62933
										chr1	212857384	212857743	WT_1_peak_1014	102	.	6.11528	10.273	6.51048	144		chr1	215572903	215573080	WT_2_peak_1014	65	.	4.90639	6.59249	3.44796	139		chr1	196401783	196402101	NC_3_peak_1014	66	.	4.80611	6.64762	3.56063	5		chr1	211382286	211382647	NC_4_peak_1014	158	.	7.38902
										chr1	213014706	213015282	WT_1_peak_1015	117	.	7.23892	11.7334	7.74064	479		chr1	217629906	217630256	WT_2_peak_1015	87	.	5.97892	8.76864	5.28928	300		chr1	196403952	196404329	NC_3_peak_1015	102	.	6.121	10.2823	6.68371	322		chr1	211383266	211383750	NC_4_peak_1015	89	.	5.14019
										chr1	213070655	213070836	WT_1_peak_1016	75	.	5.38246	7.56303	4.21573	50		chr1	217630442	217631312	WT_2_peak_1016	60	.	3.07682	6.03533	2.99773	445		chr1	196406811	196407695	NC_3_peak_1016	138	.	7.56922	13.8655	9.86583	528		chr1	211572793	211572968	NC_4_peak_1016	80	.	5.35226
										chr1	214438964	214439201	WT_1_peak_1017	138	.	7.55133	13.8359	9.61085	41		chr1	218348338	218348517	WT_2_peak_1017	83	.	5.72984	8.36571	4.92591	93		chr1	196408659	196408998	NC_3_peak_1017	101	.	5.83793	10.1784	6.58969	257		chr1	211574595	211574966	NC_4_peak_1017	118	.	6.83004
										chr1	214447307	214447662	WT_1_peak_1018	75	.	5.38246	7.56303	4.21573	56		chr1	218498842	218499254	WT_2_peak_1018	98	.	6.50319	9.89456	6.2518	43		chr1	196558066	196558779	NC_3_peak_1018	152	.	8.38786	15.2121	11.0769	447		chr1	211576032	211577548	NC_4_peak_1018	259	.	11.6296
										chr1	214466561	214466836	WT_1_peak_1019	63	.	4.61177	6.34311	3.19774	104		chr1	219878759	219879289	WT_2_peak_1019	62	.	4.68805	6.24457	3.14851	459		chr1	196652094	196652439	NC_3_peak_1019	61	.	4.47772	6.13367	3.14018	21		chr1	211987024	211987203	NC_4_peak_1019	84	.	5.81061
										chr1	214493325	214493618	WT_1_peak_1020	72	.	5.30879	7.25108	3.95453	107		chr1	219879701	219880215	WT_2_peak_1020	60	.	4.66643	6.04877	3.00897	229		chr1	196652848	196653118	NC_3_peak_1020	126	.	7.60692	12.6972	8.82176	135		chr1	212034871	212035043	NC_4_peak_1020	168	.	7.95121
										chr1	214604366	214604570	WT_1_peak_1021	61	.	4.30251	6.10347	3.01609	85		chr1	219880697	219881038	WT_2_peak_1021	61	.	4.49163	6.15538	3.09365	224		chr1	197130459	197131026	NC_3_peak_1021	64	.	4.03859	6.44533	3.38933	542		chr1	212036724	212037335	NC_4_peak_1021	89	.	5.14019
										chr1	215566857	215567302	WT_1_peak_1022	91	.	5.44949	9.17256	5.55951	71		chr1	220089082	220089756	WT_2_peak_1022	148	.	8.1829	14.8758	10.6609	176		chr1	197131204	197131393	NC_3_peak_1022	80	.	4.44023	8.02924	4.73741	70		chr1	212039125	212039501	NC_4_peak_1022	70	.	4.72856
										chr1	215567790	215568461	WT_1_peak_1023	177	.	9.62689	17.7068	13.0371	504		chr1	220090215	220090450	WT_2_peak_1023	88	.	5.28253	8.89211	5.39215	65		chr1	197131878	197132174	NC_3_peak_1023	75	.	4.34361	7.55286	4.32565	143		chr1	212286712	212287028	NC_4_peak_1023	290	.	8.99938
										chr1	215569546	215570466	WT_1_peak_1024	172	.	9.32394	17.2068	12.6069	479		chr1	220271584	220271796	WT_2_peak_1024	86	.	5.73986	8.664	5.19143	125		chr1	197144278	197144576	NC_3_peak_1024	75	.	5.06158	7.584	4.34838	251		chr1	212287363	212287643	NC_4_peak_1024	66	.	3.76006
										chr1	216666153	216666338	WT_1_peak_1025	68	.	5.05927	6.8397	3.60395	106		chr1	220529742	220530291	WT_2_peak_1025	70	.	4.7489	7.084	3.85619	232		chr1	197144783	197146057	NC_3_peak_1025	262	.	10.473	26.2719	21.3296	860		chr1	212287909	212288791	NC_4_peak_1025	97	.	5.81582
										chr1	217630066	217630391	WT_1_peak_1026	105	.	6.92299	10.5899	6.76494	55		chr1	221335893	221336205	WT_2_peak_1026	87	.	5.42334	8.79248	5.31073	77		chr1	197178154	197178360	NC_3_peak_1026	103	.	6.15744	10.3419	6.73983	82		chr1	212432549	212432719	NC_4_peak_1026	121	.	6.52031
										chr1	217630635	217631023	WT_1_peak_1027	73	.	5.07294	7.32109	4.00528	272		chr1	222588917	222589244	WT_2_peak_1027	89	.	5.54038	8.98389	5.46144	286		chr1	197194941	197195154	NC_3_peak_1027	51	.	3.71837	5.16482	2.36131	29		chr1	212567399	212567576	NC_4_peak_1027	113	.	6.09801
										chr1	218285708	218285909	WT_1_peak_1028	80	.	5.6785	8.04533	4.60614	62		chr1	222710382	222710872	WT_2_peak_1028	82	.	5.45527	8.21072	4.79939	483		chr1	197198251	197198549	NC_3_peak_1028	112	.	6.26916	11.2831	7.56609	136		chr1	212995453	212995620	NC_4_peak_1028	115	.	7.34926
										chr1	218347425	218347627	WT_1_peak_1029	78	.	5.66727	7.86415	4.46643	102		chr1	222711202	222711458	WT_2_peak_1029	113	.	6.0746	11.3386	7.51247	153		chr1	197198951	197199364	NC_3_peak_1029	143	.	7.33624	14.3569	10.3122	253		chr1	213231074	213231590	NC_4_peak_1029	121	.	7.24454
										chr1	220089130	220089782	WT_1_peak_1030	172	.	9.65249	17.2972	12.6833	139		chr1	222712634	222713516	WT_2_peak_1030	95	.	5.25369	9.52449	5.92468	288		chr1	197199912	197201218	NC_3_peak_1030	115	.	5.98261	11.5653	7.81162	583		chr1	214482472	214482650	NC_4_peak_1030	75	.	4.64973
										chr1	220271381	220271728	WT_1_peak_1031	90	.	6.16163	9.06791	5.48196	10		chr1	222785077	222785302	WT_2_peak_1031	70	.	4.73755	7.06578	3.84089	92		chr1	197201883	197202803	NC_3_peak_1031	92	.	4.0451	9.20574	5.74768	385		chr1	214496858	214497096	NC_4_peak_1031	117	.	7.04335
										chr1	220300780	220300997	WT_1_peak_1032	93	.	5.9739	9.35126	5.70955	89		chr1	222815746	222815956	WT_2_peak_1032	64	.	3.63318	6.43341	3.31236	11		chr1	197401089	197401561	NC_3_peak_1032	89	.	5.72874	8.95837	5.53454	415		chr1	214602546	214602896	NC_4_peak_1032	92	.	5.52445
										chr1	220529521	220529896	WT_1_peak_1033	67	.	3.7735	6.72062	3.51353	39		chr1	222816227	222816493	WT_2_peak_1033	89	.	5.52714	8.96227	5.44231	125		chr1	197415215	197415598	NC_3_peak_1033	164	.	8.02715	16.4768	12.2241	293		chr1	215566427	215567190	NC_4_peak_1033	133	.	7.2448
										chr1	220788114	220788361	WT_1_peak_1034	129	.	7.03724	12.9806	8.84168	124		chr1	222816802	222817168	WT_2_peak_1034	88	.	5.28253	8.89211	5.39215	43		chr1	197422931	197423132	NC_3_peak_1034	173	.	7.69609	17.3311	13.001	142		chr1	215568687	215569147	NC_4_peak_1034	149	.	7.70145
										chr1	221041196	221041389	WT_1_peak_1035	124	.	7.84431	12.4284	8.37	70		chr1	222817381	222817762	WT_2_peak_1035	63	.	4.62634	6.36591	3.25392	114		chr1	197441090	197441515	NC_3_peak_1035	93	.	5.53161	9.30973	5.83703	77		chr1	215569440	215569617	NC_4_peak_1035	111	.	5.97822
										chr1	222465780	222466268	WT_1_peak_1036	114	.	7.0935	11.4967	7.56342	81		chr1	222824220	222825036	WT_2_peak_1036	118	.	7.28562	11.8097	7.92811	747		chr1	197441897	197442107	NC_3_peak_1036	131	.	6.85992	13.1035	9.18609	122		chr1	215570014	215570486	NC_4_peak_1036	150	.	6.95567
										chr1	222588971	222589541	WT_1_peak_1037	105	.	6.7339	10.5752	6.75074	119		chr1	222896931	222897527	WT_2_peak_1037	98	.	6.64899	9.88693	6.24467	280		chr1	197442485	197442858	NC_3_peak_1037	206	.	9.21829	20.6012	16.0242	164		chr1	215606593	215607126	NC_4_peak_1037	91	.	5.43359
										chr1	222710098	222710559	WT_1_peak_1038	105	.	6.72186	10.5556	6.73277	396		chr1	222897784	222898331	WT_2_peak_1038	181	.	9.897	18.1542	13.6268	234		chr1	197443077	197445090	NC_3_peak_1038	323	.	12.4127	32.3357	27.0846	247		chr1	216178103	216178335	NC_4_peak_1038	64	.	4.34687
										chr1	222711173	222711693	WT_1_peak_1039	59	.	4.07155	5.98334	2.93143	485		chr1	222898544	222898751	WT_2_peak_1039	94	.	6.25074	9.48393	5.89302	117		chr1	197445278	197445462	NC_3_peak_1039	95	.	4.89988	9.54623	6.04028	109		chr1	217629726	217630238	NC_4_peak_1039	94	.	6.02063
										chr1	222712039	222712358	WT_1_peak_1040	69	.	4.69365	6.99526	3.73898	21		chr1	222919990	222920255	WT_2_peak_1040	97	.	6.202	9.71707	6.10205	183		chr1	197463919	197464103	NC_3_peak_1040	77	.	4.99444	7.77431	4.51496	99		chr1	218659214	218659390	NC_4_peak_1040	53	.	4.14542
										chr1	222712978	222713182	WT_1_peak_1041	73	.	4.89222	7.31359	4.00528	168		chr1	222923999	222924196	WT_2_peak_1041	74	.	5.12778	7.40771	4.12029	53		chr1	197773330	197774133	NC_3_peak_1041	80	.	4.61553	8.05097	4.75301	584		chr1	218665030	218665358	NC_4_peak_1041	106	.	6.35503
										chr1	222815465	222815987	WT_1_peak_1042	98	.	5.41056	9.80276	6.10131	152		chr1	222928501	222931786	WT_2_peak_1042	164	.	7.24065	16.4718	12.0967	103		chr1	197774350	197774767	NC_3_peak_1042	138	.	7.03671	13.8396	9.84291	147		chr1	219879153	219879458	NC_4_peak_1042	115	.	6.64318
										chr1	222816878	222817058	WT_1_peak_1043	72	.	5.19856	7.2682	3.9685	53		chr1	222932058	222932434	WT_2_peak_1043	53	.	3.94796	5.30594	2.40628	309		chr1	197903233	197903746	NC_3_peak_1043	78	.	4.19704	7.84646	4.57237	30		chr1	219879716	219880007	NC_4_peak_1043	84	.	5.39759
										chr1	222898057	222898374	WT_1_peak_1044	119	.	6.64628	11.9157	7.90741	119		chr1	222994857	222995182	WT_2_peak_1044	97	.	6.40849	9.73997	6.12182	195		chr1	198089043	198090868	NC_3_peak_1044	218	.	10.5761	21.8361	17.1681	998		chr1	219880479	219880767	NC_4_peak_1044	81	.	5.39495
										chr1	222919573	222919832	WT_1_peak_1045	73	.	5.07294	7.32109	4.00528	188		chr1	223025498	223025679	WT_2_peak_1045	83	.	4.42705	8.30412	4.88129	99		chr1	198123743	198124145	NC_3_peak_1045	72	.	4.32706	7.23445	4.05737	272		chr1	219883746	219884070	NC_4_peak_1045	64	.	4.34687
										chr1	222920079	222920311	WT_1_peak_1046	93	.	5.9739	9.35126	5.70955	83		chr1	223846527	223846879	WT_2_peak_1046	115	.	5.58611	11.592	7.73974	214		chr1	198124384	198124896	NC_3_peak_1046	98	.	5.67279	9.89942	6.35175	288		chr1	220089137	220089784	NC_4_peak_1046	134	.	6.34949
										chr1	222928517	222930615	WT_1_peak_1047	179	.	9.21089	17.9875	13.2956	1940		chr1	224114130	224114309	WT_2_peak_1047	126	.	6.357	12.6385	8.65904	98		chr1	198125506	198125757	NC_3_peak_1047	56	.	3.61044	5.67257	2.76892	67		chr1	220089968	220090308	NC_4_peak_1047	232	.	10.7461
										chr1	222931152	222931853	WT_1_peak_1048	115	.	6.89296	11.5374	7.58956	533		chr1	224114896	224115327	WT_2_peak_1048	155	.	8.60979	15.5761	11.2869	221		chr1	198156381	198156702	NC_3_peak_1048	131	.	6.4217	13.17	9.24585	151		chr1	220733316	220733486	NC_4_peak_1048	151	.	6.5497
										chr1	223993634	223994068	WT_1_peak_1049	99	.	6.55662	9.9821	6.25791	292		chr1	224115599	224116260	WT_2_peak_1049	115	.	7.3266	11.5497	7.70175	346		chr1	198159263	198160958	NC_3_peak_1049	431	.	11.8579	43.1395	37.4738	337		chr1	220733697	220734036	NC_4_peak_1049	128	.	6.9313
										chr1	224114119	224114957	WT_1_peak_1050	110	.	6.5792	11.0286	7.15176	147		chr1	224185414	224185710	WT_2_peak_1050	78	.	4.06061	7.84655	4.50196	279		chr1	198220399	198221356	NC_3_peak_1050	79	.	4.3841	7.92232	4.64051	67		chr1	221314976	221315162	NC_4_peak_1050	59	.	4.2358
										chr1	224115152	224115385	WT_1_peak_1051	105	.	6.72186	10.5556	6.73277	113		chr1	224328904	224329082	WT_2_peak_1051	61	.	4.5125	6.18797	3.116	55		chr1	198528589	198529051	NC_3_peak_1051	108	.	6.44529	10.8111	7.1555	329		chr1	221336438	221336717	NC_4_peak_1051	203	.	8.79457
										chr1	224115835	224116159	WT_1_peak_1052	87	.	5.40282	8.75884	5.21884	154		chr1	224330602	224330986	WT_2_peak_1052	69	.	4.32657	6.94999	3.75882	50		chr1	198529373	198529785	NC_3_peak_1052	130	.	7.35047	13.0792	9.16287	303		chr1	221440260	221440546	NC_4_peak_1052	129	.	7.4921
										chr1	224183806	224184091	WT_1_peak_1053	50	.	4.05343	5.07207	2.22943	195		chr1	224429081	224429261	WT_2_peak_1053	71	.	5.10265	7.1156	3.87304	104		chr1	198561257	198561562	NC_3_peak_1053	61	.	3.87699	6.15705	3.15883	88		chr1	221897875	221898098	NC_4_peak_1053	76	.	5.08402
										chr1	224267798	224268013	WT_1_peak_1054	89	.	5.8888	8.90194	5.33955	144		chr1	224430021	224430208	WT_2_peak_1054	53	.	3.94796	5.30594	2.40628	4		chr1	198654940	198655151	NC_3_peak_1054	63	.	4.46232	6.35701	3.33878	108		chr1	222465729	222466018	NC_4_peak_1054	149	.	8.47684
										chr1	224328921	224329889	WT_1_peak_1055	138	.	7.05869	13.8778	9.64819	863		chr1	224430683	224431066	WT_2_peak_1055	71	.	4.94079	7.11254	3.8704	251		chr1	198657318	198657581	NC_3_peak_1055	99	.	5.89421	9.91024	6.36179	127		chr1	222589100	222589686	NC_4_peak_1055	101	.	5.79583
										chr1	224330710	224331075	WT_1_peak_1056	104	.	6.45647	10.4667	6.64949	131		chr1	224434885	224435261	WT_2_peak_1056	65	.	3.3867	6.58913	3.44543	104		chr1	198671834	198672041	NC_3_peak_1056	80	.	5.15237	8.03065	4.73741	61		chr1	222642562	222642739	NC_4_peak_1056	64	.	4.65677
										chr1	224357617	224357872	WT_1_peak_1057	121	.	7.50749	12.1735	8.1389	56		chr1	225602646	225603099	WT_2_peak_1057	104	.	6.84719	10.463	6.74959	309		chr1	198681605	198682916	NC_3_peak_1057	106	.	5.891	10.639	7.00076	159		chr1	222710703	222710872	NC_4_peak_1057	124	.	6.73198
										chr1	224434875	224435263	WT_1_peak_1058	81	.	5.57346	8.11513	4.65898	91		chr1	225603399	225603753	WT_2_peak_1058	58	.	4.53656	5.8367	2.81956	124		chr1	198684934	198685172	NC_3_peak_1058	70	.	4.71537	7.03016	3.8949	46		chr1	222711187	222711395	NC_4_peak_1058	165	.	7.52737
										chr1	225647852	225648047	WT_1_peak_1059	88	.	6.01023	8.81968	5.27252	121		chr1	225647952	225648148	WT_2_peak_1059	92	.	6.12318	9.27805	5.71598	124		chr1	198686086	198686553	NC_3_peak_1059	111	.	6.43385	11.1706	7.47029	370		chr1	222755087	222755295	NC_4_peak_1059	152	.	7.88093
										chr1	225650273	225652373	WT_1_peak_1060	177	.	9.62689	17.7068	13.0371	572		chr1	225648660	225648848	WT_2_peak_1060	101	.	6.28828	10.1955	6.5068	80		chr1	198930480	198931203	NC_3_peak_1060	94	.	5.40854	9.44832	5.96236	268		chr1	222778285	222778480	NC_4_peak_1060	121	.	7.26529
										chr1	225700628	225700814	WT_1_peak_1061	75	.	5.36249	7.53086	4.18949	148		chr1	225649258	225649523	WT_2_peak_1061	86	.	5.72492	8.64018	5.17354	164		chr1	198933510	198933705	NC_3_peak_1061	100	.	5.56381	10.072	6.50205	87		chr1	222815630	222816017	NC_4_peak_1061	64	.	3.14913
										chr1	225778150	225778735	WT_1_peak_1062	126	.	7.60017	12.6862	8.59857	516		chr1	225649773	225650905	WT_2_peak_1062	177	.	7.94625	17.794	13.3038	739		chr1	198933896	198934796	NC_3_peak_1062	182	.	8.18207	18.2249	13.8266	581		chr1	222816715	222816980	NC_4_peak_1062	72	.	4.49767
										chr1	225778971	225779730	WT_1_peak_1063	144	.	7.12522	14.436	10.1278	151		chr1	225651083	225652512	WT_2_peak_1063	116	.	6.03915	11.6666	7.80388	848		chr1	198935178	198935394	NC_3_peak_1063	78	.	4.19704	7.84646	4.57237	68		chr1	222823450	222824235	NC_4_peak_1063	155	.	8.32076
										chr1	225882913	225883445	WT_1_peak_1064	109	.	6.97124	10.9624	7.08987	143		chr1	225655124	225655442	WT_2_peak_1064	95	.	5.86973	9.51934	5.92022	186		chr1	198935732	198936782	NC_3_peak_1064	151	.	5.95766	15.1229	10.9941	900		chr1	222824432	222824721	NC_4_peak_1064	97	.	5.99141
										chr1	225998208	225999311	WT_1_peak_1065	98	.	5.41056	9.80276	6.10131	541		chr1	225699344	225699808	WT_2_peak_1065	100	.	6.21052	10.0701	6.40167	101		chr1	198937002	198937185	NC_3_peak_1065	113	.	4.95454	11.3553	7.62954	106		chr1	222828000	222828426	NC_4_peak_1065	72	.	4.49767
										chr1	226061020	226061833	WT_1_peak_1066	174	.	8.60107	17.4616	12.832	672		chr1	225778364	225779727	WT_2_peak_1066	186	.	9.309	18.6553	14.084	171		chr1	199781194	199781379	NC_3_peak_1066	144	.	7.66255	14.4617	10.4056	144		chr1	222889421	222890020	NC_4_peak_1066	158	.	7.38902
										chr1	226062724	226064146	WT_1_peak_1067	438	.	15.2683	43.8805	37.9365	717		chr1	225779927	225780176	WT_2_peak_1067	52	.	4.04246	5.2387	2.3613	44		chr1	200075992	200076246	NC_3_peak_1067	65	.	4.25468	6.55099	3.47773	174		chr1	222897822	222898541	NC_4_peak_1067	114	.	5.50175
										chr1	226064525	226065160	WT_1_peak_1068	139	.	8.35366	13.9294	9.6833	290		chr1	225882895	225883418	WT_2_peak_1068	72	.	4.34439	7.26549	3.99913	148		chr1	200076517	200076974	NC_3_peak_1068	101	.	6.26881	10.1641	6.57963	317		chr1	222919393	222920722	NC_4_peak_1068	131	.	6.88255
										chr1	226308227	226308592	WT_1_peak_1069	76	.	5.07809	7.61032	4.24402	112		chr1	226061070	226061531	WT_2_peak_1069	65	.	4.23146	6.51182	3.38041	405		chr1	200364350	200364531	NC_3_peak_1069	77	.	4.81511	7.78377	4.5239	87		chr1	222923828	222924207	NC_4_peak_1069	135	.	7.40342
										chr1	226406389	226407680	WT_1_peak_1070	111	.	6.87027	11.1347	7.24536	624		chr1	226062805	226063005	WT_2_peak_1070	148	.	7.35785	14.8447	10.6338	113		chr1	200379791	200379972	NC_3_peak_1070	90	.	5.00964	9.08564	5.64762	151		chr1	222926492	222926674	NC_4_peak_1070	66	.	4.66036
										chr1	226703110	226703320	WT_1_peak_1071	93	.	5.9953	9.38556	5.73342	47		chr1	226063255	226065349	WT_2_peak_1071	326	.	10.9062	32.6204	27.2078	142		chr1	200406023	200406222	NC_3_peak_1071	75	.	4.88554	7.59675	4.36076	62		chr1	222927618	222928339	NC_4_peak_1071	121	.	6.52031
										chr1	227298488	227299295	WT_1_peak_1072	126	.	7.60017	12.6862	8.59857	774		chr1	226185268	226185517	WT_2_peak_1072	76	.	4.11663	7.68396	4.36506	63		chr1	200415190	200415514	NC_3_peak_1072	80	.	4.61629	8.05233	4.75312	116		chr1	222928526	222931144	NC_4_peak_1072	258	.	11.5727
										chr1	227314404	227315082	WT_1_peak_1073	134	.	7.83843	13.4648	9.26978	467		chr1	226308050	226308360	WT_2_peak_1073	55	.	3.8142	5.55529	2.60307	296		chr1	200415713	200416008	NC_3_peak_1073	139	.	7.10927	13.9655	9.9571	198		chr1	222931526	222932154	NC_4_peak_1073	137	.	7.51308
										chr1	227315351	227316114	WT_1_peak_1074	86	.	4.59076	8.62373	5.0998	638		chr1	226406905	226407576	WT_2_peak_1074	90	.	5.00086	9.06972	5.53708	509		chr1	200428670	200428921	NC_3_peak_1074	107	.	6.16418	10.7241	7.07388	76		chr1	224114893	224115974	NC_4_peak_1074	114	.	5.50175
										chr1	227316295	227316888	WT_1_peak_1075	107	.	6.38544	10.7137	6.87136	486		chr1	227313494	227313856	WT_2_peak_1075	76	.	5.41932	7.62252	4.31009	29		chr1	200619994	200620370	NC_3_peak_1075	208	.	7.99454	20.8938	16.293	206		chr1	224183981	224184350	NC_4_peak_1075	110	.	6.15807
										chr1	227317418	227318011	WT_1_peak_1076	83	.	5.51437	8.30476	4.82572	140		chr1	227314212	227317820	WT_2_peak_1076	221	.	10.7799	22.1766	17.3234	2140		chr1	200620924	200621214	NC_3_peak_1076	78	.	3.62536	7.88411	4.60741	90		chr1	224329364	224329575	NC_4_peak_1076	58	.	3.98548
										chr1	228456277	228457446	WT_1_peak_1077	84	.	5.60344	8.44656	4.94531	702		chr1	227564193	227564601	WT_2_peak_1077	85	.	5.50077	8.59248	5.13203	93		chr1	200668605	200669378	NC_3_peak_1077	291	.	12.0919	29.1838	24.0849	431		chr1	224330567	224330933	NC_4_peak_1077	174	.	7.25676
										chr1	228458887	228459285	WT_1_peak_1078	64	.	4.35959	6.45525	3.29599	2		chr1	227808375	227808638	WT_2_peak_1078	72	.	5.18929	7.25342	3.98981	160		chr1	200670222	200671031	NC_3_peak_1078	134	.	6.34636	13.447	9.492	650		chr1	224430389	224430893	NC_4_peak_1078	72	.	4.3292
										chr1	228485653	228486300	WT_1_peak_1079	103	.	6.58682	10.3368	6.55027	94		chr1	228456496	228457201	WT_2_peak_1079	80	.	4.76775	8.01173	4.64017	638		chr1	200740090	200741763	NC_3_peak_1079	241	.	9.62915	24.1145	19.2994	795		chr1	224431944	224432641	NC_4_peak_1079	132	.	7.21047
										chr1	228648305	228649457	WT_1_peak_1080	324	.	14.0144	32.4931	26.8952	436		chr1	228485320	228485881	WT_2_peak_1080	86	.	5.73986	8.664	5.19143	409		chr1	200779453	200779663	NC_3_peak_1080	66	.	4.49747	6.67893	3.58749	201		chr1	225602031	225602239	NC_4_peak_1080	94	.	5.81279
										chr1	229506920	229507104	WT_1_peak_1081	66	.	4.91746	6.61029	3.4305	71		chr1	228486097	228486479	WT_2_peak_1081	80	.	4.76775	8.01173	4.64017	307		chr1	201756214	201756707	NC_3_peak_1081	93	.	5.34304	9.33554	5.86098	385		chr1	225602504	225602976	NC_4_peak_1081	79	.	5.26886
										chr1	229557642	229557847	WT_1_peak_1082	81	.	5.57346	8.11513	4.65898	136		chr1	228648127	228649104	WT_2_peak_1082	252	.	9.93955	25.274	20.1888	658		chr1	201829850	201830416	NC_3_peak_1082	139	.	6.18932	13.9727	9.96036	297		chr1	225603706	225603933	NC_4_peak_1082	178	.	9.12571
										chr1	229558089	229558294	WT_1_peak_1083	76	.	5.53465	7.63387	4.26642	84		chr1	229507063	229507739	WT_2_peak_1083	93	.	5.7903	9.39056	5.81812	551		chr1	201916595	201916777	NC_3_peak_1083	88	.	4.9048	8.89475	5.4744	97		chr1	225649151	225649494	NC_4_peak_1083	93	.	5.78637
										chr1	229626620	229627074	WT_1_peak_1084	217	.	11.7255	21.7056	16.7036	143		chr1	229627291	229627603	WT_2_peak_1084	108	.	5.98687	10.8034	7.03837	154		chr1	201955870	201956064	NC_3_peak_1084	70	.	3.83062	7.09448	3.94099	27		chr1	225649713	225650067	NC_4_peak_1084	81	.	4.81893
										chr1	229627273	229627493	WT_1_peak_1085	102	.	6.7457	10.2941	6.51968	79		chr1	230068476	230068668	WT_2_peak_1085	73	.	5.08897	7.3464	4.06673	146		chr1	202341622	202341962	NC_3_peak_1085	88	.	4.90401	8.89329	5.47377	211		chr1	225650282	225650545	NC_4_peak_1085	184	.	7.79255
										chr1	230069119	230069511	WT_1_peak_1086	76	.	4.75015	7.6743	4.30006	235		chr1	230069167	230069680	WT_2_peak_1086	76	.	5.12494	7.68498	4.36578	425		chr1	202342188	202342538	NC_3_peak_1086	249	.	10.752	24.9963	20.1357	140		chr1	225650740	225651978	NC_4_peak_1086	206	.	9.56148
										chr1	230070547	230070838	WT_1_peak_1087	73	.	4.72289	7.33018	4.01108	136		chr1	230070353	230070715	WT_2_peak_1087	79	.	4.93036	7.97705	4.61948	117		chr1	202802850	202803530	NC_3_peak_1087	256	.	10.8032	25.6794	20.7728	360		chr1	225778380	225779169	NC_4_peak_1087	162	.	8.16086
										chr1	230979487	230979673	WT_1_peak_1088	60	.	4.5601	6.04298	2.96964	24		chr1	230078344	230078549	WT_2_peak_1088	81	.	5.23502	8.16433	4.76569	103		chr1	202806291	202806842	NC_3_peak_1088	265	.	10.0193	26.592	21.6324	145		chr1	226064053	226065315	NC_4_peak_1088	150	.	7.71903
										chr1	231241370	231241758	WT_1_peak_1089	198	.	9.38729	19.8283	14.9715	159		chr1	230642830	230643098	WT_2_peak_1089	51	.	3.45807	5.16851	2.31539	20		chr1	202887970	202888440	NC_3_peak_1089	87	.	4.64199	8.72275	5.32298	326		chr1	226185254	226185563	NC_4_peak_1089	101	.	5.79583
										chr1	231333219	231333435	WT_1_peak_1090	126	.	7.60017	12.6862	8.59857	144		chr1	230979381	230979657	WT_2_peak_1090	116	.	6.03915	11.6666	7.80388	94		chr1	203007886	203008418	NC_3_peak_1090	192	.	7.22823	19.2685	14.7934	185		chr1	226308048	226308220	NC_4_peak_1090	76	.	4.74289
										chr1	231334093	231334419	WT_1_peak_1091	111	.	7.103	11.1789	7.28417	153		chr1	230979849	230980037	WT_2_peak_1091	72	.	5.00066	7.207	3.95114	171		chr1	203795201	203795431	NC_3_peak_1091	110	.	5.89109	11.0172	7.33019	114		chr1	226333069	226333505	NC_4_peak_1091	125	.	7.05838
										chr1	231407422	231407626	WT_1_peak_1092	70	.	5.06678	7.05871	3.78554	49		chr1	231240321	231240618	WT_2_peak_1092	101	.	6.06705	10.194	6.5068	204		chr1	203796558	203796773	NC_3_peak_1092	69	.	4.15392	6.9218	3.79498	127		chr1	226939040	226939313	NC_4_peak_1092	92	.	4.91598
										chr1	231417030	231417235	WT_1_peak_1093	72	.	5.17066	7.22374	3.92834	60		chr1	231241526	231242135	WT_2_peak_1093	98	.	5.0541	9.84425	6.20601	438		chr1	203862244	203862564	NC_3_peak_1093	53	.	3.34717	5.39743	2.53031	8		chr1	227298804	227299183	NC_4_peak_1093	98	.	6.0527
										chr1	231418547	231418892	WT_1_peak_1094	77	.	5.1847	7.78016	4.39492	201		chr1	231418951	231419619	WT_2_peak_1094	70	.	4.73755	7.06578	3.84089	547		chr1	203888897	203889293	NC_3_peak_1094	101	.	5.83793	10.1784	6.58969	78		chr1	227313656	227317862	NC_4_peak_1094	154	.	6.92671
										chr1	231419274	231419937	WT_1_peak_1095	98	.	5.86436	9.86109	6.15117	40		chr1	231420165	231420808	WT_2_peak_1095	89	.	4.92364	8.92916	5.41817	397		chr1	204294784	204294981	NC_3_peak_1095	71	.	4.60914	7.14261	3.98225	170		chr1	227564320	227564586	NC_4_peak_1095	64	.	4.34687
										chr1	231422776	231423116	WT_1_peak_1096	109	.	6.97124	10.9624	7.08987	188		chr1	231422668	231423383	WT_2_peak_1096	124	.	7.1866	12.4029	8.45173	684		chr1	204403673	204404130	NC_3_peak_1096	67	.	4.55944	6.77909	3.67072	134		chr1	228456646	228457011	NC_4_peak_1096	111	.	5.97822
										chr1	231529048	231529245	WT_1_peak_1097	69	.	4.69149	6.9918	3.7359	35		chr1	231528722	231529052	WT_2_peak_1097	108	.	5.03144	10.8321	7.06335	140		chr1	204404474	204404775	NC_3_peak_1097	69	.	4.63609	6.90267	3.7787	159		chr1	228485364	228485587	NC_4_peak_1097	142	.	7.82204
										chr1	233113267	233113501	WT_1_peak_1098	139	.	7.61713	13.9447	9.69201	91		chr1	232575166	232575352	WT_2_peak_1098	111	.	6.19301	11.1542	7.34851	89		chr1	204405474	204405690	NC_3_peak_1098	82	.	5.27365	8.22671	4.90576	93		chr1	228648485	228648921	NC_4_peak_1098	197	.	7.90742
										chr1	233291718	233291906	WT_1_peak_1099	60	.	4.5601	6.04298	2.96964	40		chr1	232628322	232629029	WT_2_peak_1099	80	.	5.3233	8.00076	4.63319	44		chr1	204406772	204407653	NC_3_peak_1099	164	.	8.27548	16.4209	12.1725	394		chr1	229507272	229507602	NC_4_peak_1099	85	.	5.4666
										chr1	233615717	233615931	WT_1_peak_1100	88	.	6.01023	8.81967	5.27252	122		chr1	233668544	233668723	WT_2_peak_1100	79	.	4.93036	7.97705	4.61948	143		chr1	204408094	204408661	NC_3_peak_1100	91	.	5.23652	9.15122	5.69641	328		chr1	229626676	229627645	NC_4_peak_1100	56	.	3.25331
										chr1	234372079	234373290	WT_1_peak_1101	217	.	10.1921	21.741	16.733	1050		chr1	234372158	234373183	WT_2_peak_1101	118	.	6.86523	11.8786	7.986	139		chr1	204417316	204417608	NC_3_peak_1101	115	.	5.76942	11.5616	7.80973	87		chr1	230066045	230066378	NC_4_peak_1101	84	.	5.41275
										chr1	234600975	234601195	WT_1_peak_1102	104	.	6.45647	10.4667	6.64949	98		chr1	234373521	234373805	WT_2_peak_1102	64	.	3.63318	6.43341	3.31236	100		chr1	204422746	204422928	NC_3_peak_1102	116	.	5.10657	11.6941	7.92767	159		chr1	230069193	230069660	NC_4_peak_1102	115	.	6.17221
										chr1	234606584	234607021	WT_1_peak_1103	66	.	4.65491	6.66152	3.47284	4		chr1	234515998	234516228	WT_2_peak_1103	122	.	7.09773	12.2581	8.32393	63		chr1	204495382	204495739	NC_3_peak_1103	163	.	6.52873	16.3836	12.1402	218		chr1	231241501	231242290	NC_4_peak_1103	309	.	12.7074
										chr1	234610283	234610488	WT_1_peak_1104	85	.	5.8553	8.568	5.0555	93		chr1	234603189	234603744	WT_2_peak_1104	96	.	5.92391	9.60706	5.9984	475		chr1	204505617	204506349	NC_3_peak_1104	299	.	8.94933	29.9982	24.8555	455		chr1	231334048	231334304	NC_4_peak_1104	121	.	6.52031
										chr1	234613051	234613397	WT_1_peak_1105	55	.	3.81922	5.5637	2.5903	31		chr1	234605389	234606011	WT_2_peak_1105	92	.	5.89526	9.22524	5.66818	161		chr1	204506765	204506947	NC_3_peak_1105	151	.	7.03329	15.1661	11.0333	93		chr1	231334628	231334811	NC_4_peak_1105	62	.	4.23505
										chr1	234963036	234963499	WT_1_peak_1106	131	.	7.89724	13.1728	9.00696	247		chr1	234606447	234606799	WT_2_peak_1106	97	.	5.40345	9.79021	6.16305	127		chr1	204507561	204507788	NC_3_peak_1106	154	.	6.29556	15.4515	11.2925	76		chr1	231335269	231335700	NC_4_peak_1106	65	.	4.61411
										chr1	235127019	235127292	WT_1_peak_1107	90	.	6.12602	9.0093	5.42918	56		chr1	234613987	234614273	WT_2_peak_1107	62	.	4.56871	6.2758	3.17765	138		chr1	204508450	204508928	NC_3_peak_1107	103	.	5.54119	10.3948	6.78586	221		chr1	231408052	231408222	NC_4_peak_1107	117	.	6.10397
										chr1	235127590	235128419	WT_1_peak_1108	74	.	5.13649	7.42145	4.09326	723		chr1	235126820	235127387	WT_2_peak_1108	106	.	5.50289	10.6905	6.94862	321		chr1	204691691	204691888	NC_3_peak_1108	57	.	3.95933	5.79751	2.8637	21		chr1	231417069	231417439	NC_4_peak_1108	120	.	6.69879
										chr1	235160109	235160605	WT_1_peak_1109	164	.	8.87211	16.4631	11.9241	329		chr1	235128006	235128383	WT_2_peak_1109	98	.	5.6347	9.83476	6.19762	57		chr1	205173045	205173458	NC_3_peak_1109	103	.	6.13916	10.312	6.71162	94		chr1	231417614	231418077	NC_4_peak_1109	154	.	7.9551
										chr1	235160927	235161193	WT_1_peak_1110	79	.	5.08245	7.91731	4.50401	177		chr1	235160274	235160971	WT_2_peak_1110	112	.	4.64379	11.2935	7.4704	618		chr1	205266407	205266587	NC_3_peak_1110	56	.	3.49753	5.69102	2.77846	105		chr1	231419124	231419529	NC_4_peak_1110	102	.	6.09538
										chr1	235325265	235326235	WT_1_peak_1111	105	.	6.72186	10.5556	6.73277	858		chr1	235246689	235246902	WT_2_peak_1111	74	.	5.34041	7.49533	4.19643	56		chr1	205320544	205320859	NC_3_peak_1111	70	.	4.20459	7.01376	3.87972	220		chr1	231420155	231420325	NC_4_peak_1111	89	.	4.42359
										chr1	235329397	235330936	WT_1_peak_1112	146	.	7.74602	14.6011	10.2699	574		chr1	235325630	235326800	WT_2_peak_1112	111	.	6.63807	11.1242	7.32646	682		chr1	205630127	205631060	NC_3_peak_1112	138	.	5.25171	13.8353	9.83865	737		chr1	231422873	231423183	NC_4_peak_1112	110	.	6.37908
										chr1	235366373	235366784	WT_1_peak_1113	75	.	5.36249	7.53086	4.18949	54		chr1	235329088	235329988	WT_2_peak_1113	83	.	4.42705	8.30412	4.88129	104		chr1	205739806	205740008	NC_3_peak_1113	144	.	7.68503	14.4993	10.4411	122		chr1	231602565	231602888	NC_4_peak_1113	138	.	7.05842
										chr1	235367784	235368341	WT_1_peak_1114	70	.	5.06678	7.05871	3.78554	137		chr1	235331028	235331662	WT_2_peak_1114	87	.	5.61743	8.77982	5.30027	243		chr1	205747038	205747258	NC_3_peak_1114	103	.	5.15777	10.3916	6.78351	110		chr1	232478094	232478431	NC_4_peak_1114	98	.	6.29659
										chr1	235502942	235503848	WT_1_peak_1115	101	.	6.4897	10.1799	6.43491	62		chr1	235502888	235503337	WT_2_peak_1115	124	.	5.85212	12.4963	8.53578	131		chr1	205747890	205749292	NC_3_peak_1115	308	.	11.6004	30.8339	25.6531	370		chr1	232553712	232553907	NC_4_peak_1115	80	.	4.61781
										chr1	235505283	235505836	WT_1_peak_1116	217	.	10.5267	21.7535	16.7426	194		chr1	235505174	235505703	WT_2_peak_1116	257	.	10.1712	25.71	20.5974	375		chr1	205907746	205907924	NC_3_peak_1116	121	.	7.05076	12.1815	8.36266	151		chr1	232575201	232575782	NC_4_peak_1116	101	.	5.79583
										chr1	235909809	235910023	WT_1_peak_1117	58	.	4.4166	5.81849	2.78802	14		chr1	236516835	236517378	WT_2_peak_1117	98	.	5.6347	9.83476	6.19762	413		chr1	206174458	206174887	NC_3_peak_1117	113	.	5.836	11.3009	7.58242	314		chr1	233113339	233113520	NC_4_peak_1117	114	.	6.61299
										chr1	236502839	236503197	WT_1_peak_1118	83	.	5.53412	8.3362	4.84516	283		chr1	236713876	236714181	WT_2_peak_1118	76	.	4.11663	7.68396	4.36506	140		chr1	206201907	206202342	NC_3_peak_1118	77	.	3.49098	7.77335	4.51422	389		chr1	233615859	233616074	NC_4_peak_1118	136	.	7.15345
										chr1	236517621	236517975	WT_1_peak_1119	59	.	4.49287	5.93761	2.89116	22		chr1	237760857	237761040	WT_2_peak_1119	70	.	4.73755	7.06578	3.84089	45		chr1	206288271	206288451	NC_3_peak_1119	94	.	5.40854	9.44832	5.96236	86		chr1	233616298	233617244	NC_4_peak_1119	80	.	4.4538
										chr1	236603731	236604003	WT_1_peak_1120	100	.	6.37954	10.0024	6.27459	78		chr1	240386089	240386421	WT_2_peak_1120	70	.	4.57819	7.0914	3.85882	49		chr1	207046471	207046792	NC_3_peak_1120	87	.	4.64199	8.72275	5.32298	151		chr1	233669068	233669310	NC_4_peak_1120	74	.	5.16512
										chr1	236713788	236714050	WT_1_peak_1121	53	.	3.32956	5.36273	2.43742	159		chr1	240391677	240391951	WT_2_peak_1121	62	.	4.67036	6.2166	3.13859	94		chr1	207047331	207047743	NC_3_peak_1121	122	.	6.15687	12.2762	8.44876	241		chr1	234369922	234370244	NC_4_peak_1121	138	.	7.31637
										chr1	236714400	236714847	WT_1_peak_1122	66	.	4.02556	6.68703	3.49134	198		chr1	241518053	241519130	WT_2_peak_1122	108	.	5.98687	10.8034	7.03837	925		chr1	207049901	207050537	NC_3_peak_1122	161	.	7.0651	16.1342	11.9085	318		chr1	234372529	234373160	NC_4_peak_1122	118	.	6.35258
										chr1	237760185	237760398	WT_1_peak_1123	103	.	6.58682	10.3368	6.55027	153		chr1	241519550	241519742	WT_2_peak_1123	82	.	5.7779	8.20986	4.79939	113		chr1	207052567	207052899	NC_3_peak_1123	97	.	5.19248	9.76	6.2224	228		chr1	234599151	234599723	NC_4_peak_1123	94	.	5.81279
										chr1	240384495	240384684	WT_1_peak_1124	62	.	4.79723	6.26598	3.16132	143		chr1	241520018	241520456	WT_2_peak_1124	134	.	8.2715	13.4543	9.39207	174		chr1	207084522	207084713	NC_3_peak_1124	216	.	7.44708	21.6877	17.0304	134		chr1	234603187	234603872	NC_4_peak_1124	152	.	7.61806
										chr1	240386042	240386492	WT_1_peak_1125	101	.	6.4897	10.1799	6.43491	304		chr1	241531887	241532154	WT_2_peak_1125	71	.	4.94079	7.11254	3.8704	149		chr1	207088374	207088734	NC_3_peak_1125	115	.	5.21676	11.5768	7.82252	238		chr1	234604390	234604652	NC_4_peak_1125	65	.	4.43889
										chr1	240671239	240671450	WT_1_peak_1126	51	.	4.14869	5.12536	2.25049	169		chr1	241638118	241638327	WT_2_peak_1126	53	.	3.20919	5.32961	2.42497	182		chr1	207088985	207089289	NC_3_peak_1126	78	.	4.19704	7.84646	4.57237	42		chr1	234606983	234607152	NC_4_peak_1126	98	.	5.46145
										chr1	241518318	241519151	WT_1_peak_1127	101	.	6.4897	10.1799	6.43491	423		chr1	241638838	241639438	WT_2_peak_1127	140	.	7.70535	14.0903	9.96268	554		chr1	207089626	207090111	NC_3_peak_1127	154	.	6.29556	15.4515	11.2925	317		chr1	234614464	234614645	NC_4_peak_1127	114	.	6.61299
										chr1	241519525	241519727	WT_1_peak_1128	94	.	6.39714	9.45946	5.79756	160		chr1	241748859	241749044	WT_2_peak_1128	102	.	5.47054	10.2674	6.5742	114		chr1	207090696	207091904	NC_3_peak_1128	127	.	6.42963	12.7689	8.88373	155		chr1	235126713	235127151	NC_4_peak_1128	98	.	6.08381
										chr1	241520044	241520722	WT_1_peak_1129	186	.	10.4261	18.6034	13.8675	117		chr1	241837154	241837461	WT_2_peak_1129	70	.	4.73755	7.06578	3.84089	217		chr1	207092879	207093449	NC_3_peak_1129	113	.	6.05492	11.3043	7.58576	386		chr1	235160274	235160720	NC_4_peak_1129	220	.	9.73201
										chr1	241637851	241638038	WT_1_peak_1130	66	.	4.65491	6.66152	3.47284	125		chr1	241838839	241839126	WT_2_peak_1130	78	.	5.19757	7.80065	4.46339	69		chr1	207093779	207094026	NC_3_peak_1130	65	.	4.25468	6.55099	3.47773	187		chr1	235313939	235314265	NC_4_peak_1130	55	.	3.98463
										chr1	241638751	241638973	WT_1_peak_1131	80	.	5.00216	8.09689	4.65431	173		chr1	241848976	241849639	WT_2_peak_1131	93	.	5.7903	9.39056	5.81812	436		chr1	207094294	207094497	NC_3_peak_1131	160	.	7.5275	16.0695	11.8505	105		chr1	235325225	235325909	NC_4_peak_1131	64	.	4.04058
										chr1	241749360	241749630	WT_1_peak_1132	83	.	5.37572	8.3913	4.89709	115		chr1	241849887	241850153	WT_2_peak_1132	92	.	4.90186	9.21826	5.66174	199		chr1	207153765	207154231	NC_3_peak_1132	148	.	7.08913	14.8187	10.7205	63		chr1	235326104	235326584	NC_4_peak_1132	88	.	4.71579
										chr1	241849342	241849722	WT_1_peak_1133	100	.	6.37954	10.0024	6.27459	89		chr1	243235617	243236029	WT_2_peak_1133	82	.	5.86491	8.21628	4.79939	46		chr1	207244137	207244453	NC_3_peak_1133	56	.	3.75012	5.6854	2.776	257		chr1	235329637	235330033	NC_4_peak_1133	83	.	5.15615
										chr1	243253043	243254492	WT_1_peak_1134	148	.	8.14212	14.8088	10.4586	953		chr1	243251929	243252146	WT_2_peak_1134	59	.	4.36222	5.95337	2.92445	34		chr1	207305813	207306109	NC_3_peak_1134	81	.	5.05468	8.1843	4.86704	158		chr1	235330498	235330822	NC_4_peak_1134	120	.	6.48801
										chr1	243256162	243256698	WT_1_peak_1135	101	.	5.81279	10.1361	6.39521	380		chr1	243252533	243252724	WT_2_peak_1135	79	.	5.28495	7.93973	4.58866	15		chr1	207308619	207308933	NC_3_peak_1135	82	.	5.30486	8.27708	4.94126	147		chr1	235502859	235503706	NC_4_peak_1135	207	.	9.91949
										chr1	243268108	243268360	WT_1_peak_1136	99	.	6.14059	9.95725	6.23801	148		chr1	243253571	243254544	WT_2_peak_1136	120	.	6.71152	12.0244	8.11361	680		chr1	207309578	207309758	NC_3_peak_1136	95	.	5.67243	9.54388	6.04028	91		chr1	235505657	235506306	NC_4_peak_1136	114	.	6.61299
										chr1	244450851	244451285	WT_1_peak_1137	70	.	4.75802	7.09864	3.81524	80		chr1	243256439	243256981	WT_2_peak_1137	99	.	6.16577	9.99788	6.3407	415		chr1	207309936	207310800	NC_3_peak_1137	182	.	8.18207	18.2249	13.8266	99		chr1	236516704	236516968	NC_4_peak_1137	53	.	3.3177
										chr1	244833386	244834145	WT_1_peak_1138	179	.	9.21089	17.9875	13.2956	277		chr1	244450880	244451113	WT_2_peak_1138	53	.	3.94796	5.30594	2.40628	83		chr1	207311097	207311584	NC_3_peak_1138	77	.	4.61766	7.74975	4.49175	170		chr1	236517195	236517373	NC_4_peak_1138	105	.	5.45336
										chr1	244834714	244834925	WT_1_peak_1139	74	.	5.28408	7.40491	4.07904	101		chr1	244452385	244452567	WT_2_peak_1139	85	.	5.87445	8.599	5.13607	140		chr1	207312571	207312774	NC_3_peak_1139	58	.	4.15978	5.8761	2.92321	13		chr1	236796180	236796749	NC_4_peak_1139	128	.	7.20237
										chr1	244860962	244861407	WT_1_peak_1140	85	.	5.83381	8.53327	5.02436	68		chr1	244834038	244834839	WT_2_peak_1140	76	.	3.75076	7.68935	4.36996	189		chr1	207316494	207316676	NC_3_peak_1140	80	.	4.98935	8.07555	4.77011	16		chr1	237760049	237760357	NC_4_peak_1140	106	.	6.35503
										chr1	244862081	244862997	WT_1_peak_1141	85	.	5.45374	8.51686	5.00877	142		chr1	244835888	244836389	WT_2_peak_1141	119	.	6.91376	11.9579	8.06005	106		chr1	207323456	207323682	NC_3_peak_1141	85	.	5.29427	8.58053	5.1963	171		chr1	238653363	238653781	NC_4_peak_1141	88	.	5.83555
										chr1	244864743	244865311	WT_1_peak_1142	257	.	10.5182	25.7612	20.5043	311		chr1	244861361	244863088	WT_2_peak_1142	125	.	7.03108	12.5537	8.58389	1670		chr1	207324096	207324294	NC_3_peak_1142	87	.	4.64199	8.72275	5.32298	116		chr1	239813963	239814134	NC_4_peak_1142	74	.	4.98239
										chr1	244968773	244969560	WT_1_peak_1143	111	.	6.89368	11.1726	7.28141	199		chr1	244864741	244865312	WT_2_peak_1143	154	.	6.95102	15.4617	11.1906	366		chr1	207324522	207325603	NC_3_peak_1143	205	.	9.52507	20.5993	16.0223	254		chr1	240191388	240191567	NC_4_peak_1143	72	.	5.03917
										chr1	244969802	244970039	WT_1_peak_1144	60	.	4.5601	6.04298	2.96964	211		chr1	244968968	244969527	WT_2_peak_1144	166	.	8.38294	16.6025	12.2177	153		chr1	207325926	207326529	NC_3_peak_1144	169	.	8.56939	16.9164	12.63	283		chr1	240385629	240385797	NC_4_peak_1144	109	.	6.53516
										chr1	244971087	244972644	WT_1_peak_1145	164	.	7.99259	16.4168	11.8811	815		chr1	244969978	244970324	WT_2_peak_1145	91	.	5.66258	9.18306	5.63196	285		chr1	207331261	207331746	NC_3_peak_1145	105	.	6.30768	10.5871	6.954	43		chr1	240386255	240386473	NC_4_peak_1145	157	.	7.60551
										chr1	246233452	246233704	WT_1_peak_1146	78	.	5.68116	7.88854	4.48205	144		chr1	244971089	244972389	WT_2_peak_1146	207	.	7.68701	20.7476	16.0106	136		chr1	207343346	207343700	NC_3_peak_1146	76	.	4.73247	7.64445	4.3961	46		chr1	240386772	240387139	NC_4_peak_1146	56	.	3.85514
										chr1	246705029	246705367	WT_1_peak_1147	83	.	5.53412	8.3362	4.84516	267		chr1	246930484	246931071	WT_2_peak_1147	107	.	5.7213	10.7169	6.9691	492		chr1	207352041	207352275	NC_3_peak_1147	67	.	4.53794	6.74438	3.63982	165		chr1	240783616	240783785	NC_4_peak_1147	98	.	5.46145
										chr1	246930482	246930960	WT_1_peak_1148	98	.	6.27305	9.83117	6.12622	96		chr1	247077761	247078143	WT_2_peak_1148	89	.	5.89359	8.90959	5.40585	228		chr1	207751153	207751663	NC_3_peak_1148	54	.	2.99486	5.44381	2.57107	437		chr1	241517868	241518507	NC_4_peak_1148	133	.	6.77556
										chr1	246932491	246932670	WT_1_peak_1149	89	.	6.22912	8.97805	5.40369	54		chr1	248730672	248731046	WT_2_peak_1149	57	.	3.76514	5.71163	2.73619	312		chr1	207753020	207753581	NC_3_peak_1149	130	.	6.35127	13.0404	9.13018	128		chr1	241520006	241520976	NC_4_peak_1149	351	.	14.775
										chr1	247077694	247077903	WT_1_peak_1150	52	.	3.90958	5.24575	2.33241	140		chr1	248826363	248826644	WT_2_peak_1150	94	.	6.06011	9.48945	5.89302	54		chr1	207936994	207937333	NC_3_peak_1150	62	.	4.09336	6.27759	3.26791	328		chr1	241531594	241532306	NC_4_peak_1150	159	.	8.30398
										chr1	247078262	247078590	WT_1_peak_1151	54	.	4.15059	5.40567	2.46272	268		chr1	248872090	248872292	WT_2_peak_1151	112	.	6.91288	11.2037	7.39515	157		chr1	209259910	209260120	NC_3_peak_1151	53	.	3.81183	5.31664	2.48172	140		chr1	241638513	241638757	NC_4_peak_1151	78	.	4.83987
										chr1	248730271	248730469	WT_1_peak_1152	102	.	6.7457	10.2941	6.51968	71		chr1	248872561	248872751	WT_2_peak_1152	125	.	7.27369	12.5448	8.5764	58		chr1	209260467	209260709	NC_3_peak_1152	91	.	5.23652	9.15122	5.69641	177		chr1	241639156	241639466	NC_4_peak_1152	98	.	5.46145
										chr1	248730835	248731046	WT_1_peak_1153	79	.	5.62142	7.95147	4.52514	140		chr10	988894	989297	WT_2_peak_1153	94	.	6.25074	9.48393	5.89302	291		chr1	209784038	209784508	NC_3_peak_1153	103	.	5.15777	10.3916	6.78351	142		chr1	241836654	241836891	NC_4_peak_1153	108	.	5.78271
										chr1	248872408	248872761	WT_1_peak_1154	128	.	7.19396	12.8221	8.70207	212		chr10	1048655	1048843	WT_2_peak_1154	61	.	4.34275	6.16741	3.09866	8		chr1	210051550	210052268	NC_3_peak_1154	414	.	16.4	41.4615	35.848	558		chr1	243252214	243253591	NC_4_peak_1154	107	.	6.16116
										chr10	736041	736416	WT_1_peak_1155	79	.	5.62142	7.95147	4.52514	0		chr10	1049532	1049734	WT_2_peak_1155	81	.	4.52209	8.18424	4.78277	94		chr1	210052682	210053330	NC_3_peak_1155	308	.	13.0581	30.8613	25.6786	91		chr1	244452329	244452533	NC_4_peak_1155	217	.	10.1834
										chr10	929885	930260	WT_1_peak_1156	116	.	7.38205	11.6424	7.67842	256		chr10	1055517	1055859	WT_2_peak_1156	106	.	6.34704	10.6512	6.91375	262		chr1	210233970	210234153	NC_3_peak_1156	90	.	5.00964	9.08564	5.64762	42		chr1	244654135	244654741	NC_4_peak_1156	163	.	7.92979
										chr10	930913	931172	WT_1_peak_1157	76	.	5.54391	7.60469	4.24402	174		chr10	1729592	1730006	WT_2_peak_1157	73	.	5.38681	7.38209	4.0992	114		chr1	211257949	211258379	NC_3_peak_1157	154	.	6.9233	15.4088	11.2566	333		chr1	244739748	244739992	NC_4_peak_1157	83	.	5.51221
										chr10	1049501	1050371	WT_1_peak_1158	134	.	8.04374	13.4143	9.22508	483		chr10	1733262	1734325	WT_2_peak_1158	156	.	9.15808	15.6516	11.3572	883		chr1	211382116	211382690	NC_3_peak_1158	154	.	6.29556	15.4515	11.2925	492		chr1	244833107	244833988	NC_4_peak_1158	190	.	9.56027
										chr10	1055486	1056272	WT_1_peak_1159	103	.	6.58682	10.3368	6.55027	642		chr10	1734953	1735130	WT_2_peak_1159	91	.	6.21854	9.16189	5.61588	39		chr1	211383066	211383581	NC_3_peak_1159	120	.	6.02241	12.0303	8.23187	364		chr1	244834654	244834826	NC_4_peak_1159	82	.	5.07135
										chr10	1729395	1729829	WT_1_peak_1160	91	.	6.18356	9.10408	5.50217	319		chr10	1956980	1957643	WT_2_peak_1160	119	.	7.39048	11.9813	8.08167	315		chr1	211575077	211575838	NC_3_peak_1160	112	.	6.25244	11.2548	7.54185	689		chr1	244835901	244836440	NC_4_peak_1160	81	.	4.81893
										chr10	1731715	1732097	WT_1_peak_1161	52	.	3.90958	5.24575	2.33241	42		chr10	1957876	1959478	WT_2_peak_1161	217	.	11.4824	21.7633	16.9375	103		chr1	211576032	211577529	NC_3_peak_1161	259	.	10.9461	25.9329	21.0152	603		chr1	244859557	244859725	NC_4_peak_1161	88	.	5.64925
										chr10	1732300	1732906	WT_1_peak_1162	130	.	8.18605	13.0285	8.88428	247		chr10	1959713	1961179	WT_2_peak_1162	115	.	5.58611	11.592	7.73974	723		chr1	212034677	212035008	NC_3_peak_1162	149	.	6.44721	14.9138	10.8062	210		chr1	244860461	244860691	NC_4_peak_1162	83	.	5.35995
										chr10	1733345	1733554	WT_1_peak_1163	68	.	5.05927	6.8397	3.60395	53		chr10	3172048	3172317	WT_2_peak_1163	112	.	6.73744	11.2853	7.46288	82		chr1	212036179	212037798	NC_3_peak_1163	182	.	8.18207	18.2249	13.8266	317		chr1	244860916	244862063	NC_4_peak_1163	108	.	5.78271
										chr10	1734045	1734650	WT_1_peak_1164	124	.	7.84431	12.4284	8.37	404		chr10	3172521	3172713	WT_2_peak_1164	94	.	6.396	9.45754	5.87739	6		chr1	212038659	212039141	NC_3_peak_1164	50	.	3.26436	5.02478	2.2496	13		chr1	244864768	244865100	NC_4_peak_1164	123	.	5.76374
										chr10	1734945	1735459	WT_1_peak_1165	124	.	7.86072	12.4568	8.39737	91		chr10	3248633	3249005	WT_2_peak_1165	83	.	5.72984	8.36571	4.92591	180		chr1	212040776	212040973	NC_3_peak_1165	82	.	4.90924	8.25635	4.92568	43		chr1	244968853	244969270	NC_4_peak_1165	118	.	6.59126
										chr10	1956373	1956903	WT_1_peak_1166	72	.	5.31964	7.26923	3.9685	97		chr10	3784338	3784630	WT_2_peak_1166	71	.	5.10265	7.1156	3.87304	21		chr1	212286722	212287911	NC_3_peak_1166	236	.	7.27696	23.6981	18.9098	163		chr1	244971621	244972452	NC_4_peak_1166	157	.	7.35007
										chr10	1957912	1958987	WT_1_peak_1167	252	.	12.9293	25.2322	20.0017	848		chr10	4662867	4663185	WT_2_peak_1167	139	.	7.61645	13.9435	9.82593	159		chr1	212288224	212289034	NC_3_peak_1167	87	.	4.64199	8.72275	5.32298	756		chr1	246567183	246567429	NC_4_peak_1167	80	.	4.4538
										chr10	2314641	2315007	WT_1_peak_1168	96	.	6.17006	9.6658	5.97564	331		chr10	4952041	4952234	WT_2_peak_1168	56	.	4.30489	5.64469	2.67643	63		chr1	212432549	212432736	NC_3_peak_1168	150	.	7.20022	15.019	10.8986	53		chr1	246567667	246568067	NC_4_peak_1168	78	.	4.83987
										chr10	3171777	3172184	WT_1_peak_1169	102	.	6.7457	10.2941	6.51968	359		chr10	5413755	5414113	WT_2_peak_1169	66	.	4.78321	6.61167	3.46286	38		chr1	212567000	212567251	NC_3_peak_1169	121	.	5.67354	12.144	8.32753	82		chr1	246705184	246705387	NC_4_peak_1169	131	.	7.38748
										chr10	4354165	4354432	WT_1_peak_1170	82	.	5.68773	8.29806	4.82085	124		chr10	5446591	5446774	WT_2_peak_1170	98	.	5.6347	9.83476	6.19762	35		chr1	213014867	213015206	NC_3_peak_1170	121	.	5.67354	12.144	8.32753	231		chr1	248730588	248730796	NC_4_peak_1170	72	.	4.3292
										chr10	4703935	4704189	WT_1_peak_1171	61	.	4.72857	6.15147	3.05799	222		chr10	5447108	5447344	WT_2_peak_1171	172	.	9.85348	17.2197	12.7762	160		chr1	213126273	213126595	NC_3_peak_1171	82	.	5.10819	8.27314	4.94003	109		chr1	248872409	248872636	NC_4_peak_1171	120	.	6.48801
										chr10	4725634	4726070	WT_1_peak_1172	84	.	5.92282	8.45251	4.95065	119		chr10	5447578	5448990	WT_2_peak_1172	130	.	7.10632	13.0962	9.06914	110		chr1	213231120	213231794	NC_3_peak_1172	267	.	12.1067	26.7248	21.7562	186		chr10	1050057	1050303	NC_4_peak_1172	77	.	5.00594
										chr10	5413277	5413970	WT_1_peak_1173	92	.	6.08014	9.2088	5.57903	279		chr10	5685613	5685814	WT_2_peak_1173	69	.	4.64858	6.92277	3.73321	4		chr1	214439125	214439570	NC_3_peak_1173	139	.	6.62465	13.9682	9.95881	157		chr10	1071329	1071498	NC_4_peak_1173	107	.	6.16116
										chr10	5447174	5447403	WT_1_peak_1174	136	.	8.19577	13.6662	9.45493	127		chr10	5686223	5686731	WT_2_peak_1174	88	.	6.05066	8.88573	5.39215	408		chr1	214445819	214446365	NC_3_peak_1174	132	.	7.1753	13.2114	9.28273	326		chr10	1731895	1732097	NC_4_peak_1174	99	.	6.52224
										chr10	5448502	5448709	WT_1_peak_1175	83	.	5.53412	8.3362	4.84516	161		chr10	5811825	5812628	WT_2_peak_1175	159	.	8.84038	15.9547	11.6291	599		chr1	214497226	214497487	NC_3_peak_1175	75	.	5.04615	7.55939	4.32881	232		chr10	1732278	1732491	NC_4_peak_1175	77	.	5.48813
										chr10	5810901	5811093	WT_1_peak_1176	106	.	6.96469	10.6601	6.82019	76		chr10	7264745	7265065	WT_2_peak_1176	106	.	6.76522	10.6261	6.89755	151		chr1	214497799	214498003	NC_3_peak_1176	117	.	6.76949	11.7219	7.95454	86		chr10	1733272	1733507	NC_4_peak_1176	63	.	4.76903
										chr10	5811595	5811929	WT_1_peak_1177	72	.	5.05483	7.2925	3.98926	285		chr10	7354991	7355266	WT_2_peak_1177	147	.	8.61997	14.7492	10.5452	145		chr1	214604577	214605215	NC_3_peak_1177	88	.	4.90401	8.89329	5.47377	307		chr10	1733977	1734206	NC_4_peak_1177	130	.	7.84998
										chr10	5812115	5812978	WT_1_peak_1178	186	.	10.4261	18.6034	13.8675	316		chr10	7817942	7818191	WT_2_peak_1178	105	.	6.52627	10.5792	6.85616	61		chr1	214683220	214683515	NC_3_peak_1178	145	.	8.25674	14.562	10.4923	152		chr10	1734378	1734644	NC_4_peak_1178	99	.	6.32184
										chr10	6737488	6737722	WT_1_peak_1179	87	.	5.79051	8.74484	5.20625	199		chr10	11611580	11611766	WT_2_peak_1179	133	.	7.54134	13.3921	9.33741	78		chr1	215566826	215567008	NC_3_peak_1179	128	.	6.73644	12.8909	8.99634	89		chr10	1956462	1956647	NC_4_peak_1179	123	.	7.63382
										chr10	6740772	6741051	WT_1_peak_1180	91	.	6.18356	9.10408	5.50217	122		chr10	11824063	11824719	WT_2_peak_1180	141	.	7.98566	14.1187	9.98948	492		chr1	215568089	215569616	NC_3_peak_1180	202	.	9.00977	20.2306	15.6842	599		chr10	1957899	1958941	NC_4_peak_1180	146	.	8.53176
										chr10	6780174	6780537	WT_1_peak_1181	65	.	4.9833	6.58228	3.40835	224		chr10	12193651	12194415	WT_2_peak_1181	128	.	6.69121	12.8128	8.81756	588		chr1	215569981	215570480	NC_3_peak_1181	116	.	5.10657	11.6941	7.92767	138		chr10	1959165	1959433	NC_4_peak_1181	77	.	5.32788
										chr10	7301706	7301916	WT_1_peak_1182	73	.	5.07294	7.32109	4.00528	100		chr10	12194979	12195480	WT_2_peak_1182	60	.	3.81255	6.04099	3.00174	471		chr1	215570827	215571537	NC_3_peak_1182	165	.	7.55698	16.5951	12.3339	479		chr10	1959759	1960660	NC_4_peak_1182	145	.	8.71298
										chr10	7789129	7789633	WT_1_peak_1183	117	.	7.23892	11.7334	7.74064	161		chr10	12196266	12197682	WT_2_peak_1183	98	.	5.6347	9.83476	6.19762	1096		chr1	215594687	215595004	NC_3_peak_1183	80	.	5.35655	8.05366	4.75312	160		chr10	3171857	3172063	NC_4_peak_1183	81	.	5.24484
										chr10	7817747	7818116	WT_1_peak_1184	98	.	6.73723	9.89955	6.18294	325		chr10	13346538	13347296	WT_2_peak_1184	138	.	8.07437	13.8504	9.74017	649		chr1	215606840	215607021	NC_3_peak_1184	91	.	5.23652	9.15122	5.69641	73		chr10	3500855	3501240	NC_4_peak_1184	112	.	7.13456
										chr10	11685618	11685797	WT_1_peak_1185	69	.	4.69149	6.9918	3.7359	134		chr10	13348473	13348967	WT_2_peak_1185	109	.	6.31673	10.9771	7.18906	27		chr1	216407785	216408180	NC_3_peak_1185	97	.	6.24795	9.79084	6.25119	97		chr10	3783129	3783326	NC_4_peak_1185	146	.	7.52995
										chr10	11823957	11824644	WT_1_peak_1186	103	.	6.58682	10.3368	6.55027	399		chr10	13615563	13615755	WT_2_peak_1186	64	.	4.91666	6.46794	3.34447	180		chr1	217629873	217630627	NC_3_peak_1186	139	.	7.10927	13.9655	9.9571	549		chr10	3784221	3784539	NC_4_peak_1186	122	.	6.85864
										chr10	12071340	12071830	WT_1_peak_1187	93	.	5.9953	9.38556	5.73342	65		chr10	14838444	14838676	WT_2_peak_1187	80	.	5.3233	8.00076	4.63319	59		chr1	218498739	218499310	NC_3_peak_1187	81	.	4.8335	8.12567	4.81096	516		chr10	3935900	3936136	NC_4_peak_1187	80	.	5.35226
										chr10	12124211	12124400	WT_1_peak_1188	81	.	5.58778	8.13801	4.67903	138		chr10	14877723	14877999	WT_2_peak_1188	78	.	5.03596	7.84182	4.49863	168		chr1	218659822	218660002	NC_3_peak_1188	50	.	3.78162	5.04465	2.25737	144		chr10	4704601	4704879	NC_4_peak_1188	104	.	6.22798
										chr10	12193541	12194381	WT_1_peak_1189	115	.	7.30784	11.5184	7.57396	695		chr10	16437414	16437842	WT_2_peak_1189	108	.	5.98687	10.8034	7.03837	127		chr1	219879112	219879667	NC_3_peak_1189	147	.	7.56324	14.745	10.6508	113		chr10	4725776	4726116	NC_4_peak_1189	119	.	7.55703
										chr10	12195284	12195598	WT_1_peak_1190	186	.	8.99202	18.6321	13.8911	217		chr10	16441140	16441334	WT_2_peak_1190	54	.	4.27233	5.41446	2.489	136		chr1	219879910	219880115	NC_3_peak_1190	100	.	5.97942	10.0503	6.48677	121		chr10	5446757	5447346	NC_4_peak_1190	233	.	9.82456
										chr10	12195953	12196558	WT_1_peak_1191	79	.	5.49129	7.98405	4.55373	62		chr10	17199922	17200889	WT_2_peak_1191	186	.	10.4662	18.6721	14.1002	780		chr1	219917448	219917774	NC_3_peak_1191	61	.	4.47772	6.13367	3.14018	12		chr10	5447547	5447766	NC_4_peak_1191	118	.	6.35258
										chr10	12196793	12197789	WT_1_peak_1192	168	.	9.86036	16.8669	12.2909	487		chr10	17215434	17215963	WT_2_peak_1192	142	.	8.33432	14.2771	10.1207	182		chr1	220045521	220046004	NC_3_peak_1192	97	.	5.19332	9.76156	6.22343	73		chr10	5447996	5448615	NC_4_peak_1192	131	.	6.88255
										chr10	12198076	12198451	WT_1_peak_1193	129	.	8.16826	12.9968	8.85651	179		chr10	17783749	17783934	WT_2_peak_1193	98	.	5.6347	9.83476	6.19762	81		chr1	220089070	220090134	NC_3_peak_1193	228	.	9.56838	22.8757	18.1361	590		chr10	5665674	5665946	NC_4_peak_1193	168	.	9.61057
										chr10	12706820	12707021	WT_1_peak_1194	73	.	5.37459	7.36147	4.04049	137		chr10	17794051	17794565	WT_2_peak_1194	118	.	7.29253	11.821	7.93122	447		chr1	220096006	220096185	NC_3_peak_1194	69	.	4.8474	6.96523	3.83577	100		chr10	5686470	5686823	NC_4_peak_1194	98	.	6.29659
										chr10	13100684	13100871	WT_1_peak_1195	70	.	5.06678	7.05871	3.78554	150		chr10	17837163	17837480	WT_2_peak_1195	60	.	4.2612	6.03776	2.99866	251		chr1	220272983	220273163	NC_3_peak_1195	82	.	4.90924	8.25635	4.92568	11		chr10	5811122	5812337	NC_4_peak_1195	141	.	7.24479
										chr10	13301494	13302345	WT_1_peak_1196	186	.	9.30983	18.6567	13.9076	744		chr10	18158857	18159077	WT_2_peak_1196	125	.	6.53229	12.537	8.57229	174		chr1	220529486	220529905	NC_3_peak_1196	125	.	5.31934	12.5267	8.66823	96		chr10	5958404	5958733	NC_4_peak_1196	110	.	6.80814
										chr10	13346234	13346693	WT_1_peak_1197	73	.	5.07294	7.32109	4.00528	408		chr10	18160130	18160320	WT_2_peak_1197	86	.	5.89161	8.62679	5.16116	137		chr1	220788594	220788790	NC_3_peak_1197	59	.	3.91457	5.971	3.00428	18		chr10	7354978	7355290	NC_4_peak_1197	235	.	11.6245
										chr10	13348477	13349038	WT_1_peak_1198	104	.	6.45647	10.4667	6.64949	461		chr10	18164365	18164590	WT_2_peak_1198	70	.	5.04648	7.02655	3.81078	87		chr1	221431017	221431259	NC_3_peak_1198	70	.	4.23906	7.0761	3.93731	228		chr10	11609912	11610847	NC_4_peak_1198	145	.	8.47828
										chr10	14959746	14960716	WT_1_peak_1199	179	.	10.439	17.9142	13.2319	154		chr10	18341625	18341824	WT_2_peak_1199	92	.	5.90987	9.24866	5.68882	176		chr1	221897013	221897244	NC_3_peak_1199	58	.	4.31029	5.87233	2.92321	23		chr10	11819564	11819966	NC_4_peak_1199	217	.	10.8601
										chr10	15860302	15860517	WT_1_peak_1200	68	.	5.05927	6.8397	3.60395	84		chr10	18366377	18369449	WT_2_peak_1200	236	.	10.6595	23.669	18.7016	1839		chr1	222465778	222465981	NC_3_peak_1200	146	.	8.06092	14.6755	10.5909	65		chr10	11986438	11986696	NC_4_peak_1200	64	.	4.34687
										chr10	16817928	16818335	WT_1_peak_1201	81	.	5.57346	8.11513	4.65898	24		chr10	18400753	18403165	WT_2_peak_1201	134	.	7.06189	13.4488	9.38686	565		chr1	222466220	222466464	NC_3_peak_1201	85	.	5.29427	8.58053	5.1963	51		chr10	12018879	12019130	NC_4_peak_1201	94	.	6.22221
										chr10	17200633	17200999	WT_1_peak_1202	115	.	7.30784	11.5184	7.57396	239		chr10	18404385	18404684	WT_2_peak_1202	61	.	4.63104	6.15457	3.09365	95		chr1	222589217	222589446	NC_3_peak_1202	95	.	5.67243	9.54388	6.04028	115		chr10	12040488	12040748	NC_4_peak_1202	115	.	6.92791
										chr10	17227517	17227714	WT_1_peak_1203	57	.	4.23174	5.74973	2.74057	38		chr10	18649750	18650178	WT_2_peak_1203	121	.	7.65601	12.1051	8.18901	233		chr1	222645085	222645333	NC_3_peak_1203	63	.	4.47548	6.37786	3.34775	138		chr10	12040998	12041334	NC_4_peak_1203	92	.	5.92328
										chr10	17616662	17616878	WT_1_peak_1204	80	.	5.75502	8.01908	4.58687	34		chr10	18650912	18651337	WT_2_peak_1204	73	.	4.55696	7.34635	4.06673	177		chr1	222710500	222710872	NC_3_peak_1204	130	.	6.58313	13.0428	9.13175	345		chr10	12196559	12196837	NC_4_peak_1204	84	.	5.63468
										chr10	17643019	17643443	WT_1_peak_1205	131	.	8.10919	13.1776	9.00696	107		chr10	18660498	18660807	WT_2_peak_1205	89	.	6.06887	8.91552	5.4112	179		chr1	222711165	222711421	NC_3_peak_1205	173	.	7.1883	17.3011	12.9752	147		chr10	12197587	12197764	NC_4_peak_1205	104	.	6.22798
										chr10	17644887	17645557	WT_1_peak_1206	140	.	8.43213	14.0609	9.79432	169		chr10	18666264	18666622	WT_2_peak_1206	67	.	5.05212	6.70173	3.53961	23		chr1	222712931	222713175	NC_3_peak_1206	71	.	4.12621	7.14618	3.98288	113		chr10	13301566	13302045	NC_4_peak_1206	144	.	7.11434
										chr10	17783735	17783925	WT_1_peak_1207	103	.	6.58682	10.3368	6.55027	42		chr10	18681464	18681752	WT_2_peak_1207	52	.	4.16716	5.24925	2.3613	4		chr1	222713585	222713767	NC_3_peak_1207	100	.	4.68102	10.0821	6.51021	103		chr10	13346529	13347029	NC_4_peak_1207	80	.	4.4538
										chr10	17794373	17794557	WT_1_peak_1208	95	.	6.3178	9.59256	5.91824	56		chr10	21363630	21364094	WT_2_peak_1208	88	.	5.6307	8.80111	5.31626	40		chr1	222755092	222755277	NC_3_peak_1208	202	.	8.43137	20.2174	15.672	136		chr10	14602463	14603247	NC_4_peak_1208	113	.	6.98092
										chr10	17837297	17837474	WT_1_peak_1209	69	.	4.69149	6.9918	3.7359	37		chr10	21519270	21519755	WT_2_peak_1209	100	.	6.21052	10.0701	6.40167	105		chr1	222778271	222778467	NC_3_peak_1209	71	.	4.99096	7.1917	4.02156	54		chr10	14654178	14654350	NC_4_peak_1209	132	.	7.7055
										chr10	18157562	18157807	WT_1_peak_1210	117	.	7.47009	11.7902	7.79423	81		chr10	21524828	21525246	WT_2_peak_1210	122	.	7.09773	12.2581	8.32393	285		chr1	222815465	222816017	NC_3_peak_1210	113	.	4.29293	11.3123	7.59313	144		chr10	14743069	14743238	NC_4_peak_1210	73	.	4.70911
										chr10	18307805	18308126	WT_1_peak_1211	96	.	6.61391	9.6691	5.97864	53		chr10	21526666	21526951	WT_2_peak_1211	82	.	5.45527	8.21072	4.79939	134		chr1	222816240	222816607	NC_3_peak_1211	126	.	6.61733	12.6848	8.80976	291		chr10	14839548	14839877	NC_4_peak_1211	81	.	4.81893
										chr10	18341192	18341800	WT_1_peak_1212	86	.	5.53405	8.64595	5.11375	27		chr10	21527838	21528087	WT_2_peak_1212	128	.	7.89018	12.8086	8.81714	125		chr1	222816829	222817516	NC_3_peak_1212	106	.	5.891	10.639	7.00076	385		chr10	14877265	14877871	NC_4_peak_1212	183	.	9.74288
										chr10	18366559	18368540	WT_1_peak_1213	140	.	7.42819	14.0687	9.79787	1600		chr10	21528350	21528947	WT_2_peak_1213	142	.	8.55898	14.2745	10.1207	376		chr1	222823779	222824291	NC_3_peak_1213	118	.	6.58625	11.8156	8.03917	69		chr10	14879745	14879945	NC_4_peak_1213	93	.	5.95538
										chr10	18400806	18402636	WT_1_peak_1214	152	.	8.94503	15.292	10.8832	1132		chr10	21532321	21533117	WT_2_peak_1214	112	.	7.32589	11.2776	7.46206	372		chr1	222824588	222824992	NC_3_peak_1214	88	.	5.03799	8.80448	5.39652	356		chr10	14960156	14960615	NC_4_peak_1214	95	.	6.12123
										chr10	18403523	18403835	WT_1_peak_1215	97	.	6.39938	9.72513	6.03271	74		chr10	22086910	22087090	WT_2_peak_1215	94	.	6.51656	9.49048	5.89302	143		chr1	222889357	222889852	NC_3_peak_1215	134	.	6.34636	13.447	9.492	394		chr10	16441073	16441240	NC_4_peak_1215	79	.	5.12261
										chr10	18627168	18627484	WT_1_peak_1216	104	.	6.94364	10.4012	6.6017	242		chr10	22228721	22229012	WT_2_peak_1216	98	.	6.06383	9.83329	6.19762	190		chr1	222897502	222898493	NC_3_peak_1216	164	.	8.02715	16.4768	12.2241	327		chr10	17200205	17200475	NC_4_peak_1216	94	.	6.03717
										chr10	18650677	18650986	WT_1_peak_1217	95	.	6.07039	9.50593	5.83864	243		chr10	22229782	22230144	WT_2_peak_1217	91	.	6.05577	9.16963	5.62005	258		chr1	222919575	222919877	NC_3_peak_1217	80	.	4.61629	8.05233	4.75312	58		chr10	17200699	17200986	NC_4_peak_1217	96	.	5.93136
										chr10	18658652	18658836	WT_1_peak_1218	91	.	6.3124	9.12439	5.51612	72		chr10	22317209	22317916	WT_2_peak_1218	94	.	6.22714	9.44577	5.86649	90		chr1	222920183	222920726	NC_3_peak_1218	176	.	8.15278	17.6743	13.3191	250		chr10	17227258	17228047	NC_4_peak_1218	111	.	6.87948
										chr10	21517430	21517609	WT_1_peak_1219	110	.	6.9972	11.0049	7.12992	115		chr10	22324959	22325306	WT_2_peak_1219	91	.	5.83911	9.13527	5.59035	43		chr1	222925310	222925490	NC_3_peak_1219	101	.	5.60905	10.151	6.57338	102		chr10	17349027	17349416	NC_4_peak_1219	142	.	7.82204
										chr10	21527975	21528185	WT_1_peak_1220	69	.	4.69149	6.9918	3.7359	109		chr10	22428901	22429151	WT_2_peak_1220	90	.	6.18043	9.09892	5.56439	100		chr1	222926424	222926671	NC_3_peak_1220	85	.	5.24704	8.50273	5.14831	61		chr10	17512718	17512896	NC_4_peak_1220	152	.	7.30671
										chr10	21532871	21533247	WT_1_peak_1221	126	.	7.60017	12.6862	8.59857	265		chr10	22712517	22712939	WT_2_peak_1221	72	.	5.20895	7.28478	4.00917	339		chr1	222927872	222931330	NC_3_peak_1221	376	.	14.23	37.658	32.1749	1671		chr10	17642437	17642820	NC_4_peak_1221	79	.	5.48501
										chr10	21535666	21535849	WT_1_peak_1222	104	.	6.8142	10.408	6.60594	113		chr10	23096654	23097042	WT_2_peak_1222	79	.	4.93036	7.97705	4.61948	34		chr1	222931542	222932317	NC_3_peak_1222	95	.	4.89988	9.54623	6.04028	664		chr10	17643033	17643488	NC_4_peak_1222	212	.	10.5364
										chr10	21928038	21928231	WT_1_peak_1223	106	.	6.95074	10.6366	6.80522	88		chr10	23441811	23442093	WT_2_peak_1223	87	.	5.94369	8.71131	5.23583	165		chr1	223845079	223845342	NC_3_peak_1223	115	.	5.76942	11.5616	7.80973	156		chr10	17645012	17645280	NC_4_peak_1223	77	.	5.37407
										chr10	22002511	22002853	WT_1_peak_1224	78	.	5.68116	7.88854	4.48205	295		chr10	24466834	24467027	WT_2_peak_1224	70	.	4.87969	7.01617	3.8046	74		chr1	223993347	223994098	NC_3_peak_1224	56	.	3.49753	5.69102	2.77846	228		chr10	17794064	17794557	NC_4_peak_1224	86	.	5.50769
										chr10	22228512	22229017	WT_1_peak_1225	82	.	5.68773	8.29806	4.82085	468		chr10	24705401	24706316	WT_2_peak_1225	98	.	6.46497	9.83209	6.19762	845		chr1	224115169	224115571	NC_3_peak_1225	63	.	3.7307	6.38437	3.34775	199		chr10	17994033	17994231	NC_4_peak_1225	98	.	6.45994
										chr10	22229754	22230562	WT_1_peak_1226	114	.	7.42693	11.454	7.53344	675		chr10	24718926	24719626	WT_2_peak_1226	79	.	5.46096	7.93576	4.58484	477		chr1	224115860	224116217	NC_3_peak_1226	151	.	7.25877	15.124	10.9941	133		chr10	18340282	18340453	NC_4_peak_1226	64	.	4.70864
										chr10	22317167	22317643	WT_1_peak_1227	115	.	6.91765	11.5774	7.62071	113		chr10	24720600	24720975	WT_2_peak_1227	73	.	5.06343	7.30606	4.02889	294		chr1	224183972	224184284	NC_3_peak_1227	182	.	8.18207	18.2249	13.8266	153		chr10	18340948	18341997	NC_4_peak_1227	170	.	9.23961
										chr10	22712116	22712508	WT_1_peak_1228	137	.	8.55892	13.7074	9.49154	295		chr10	24848625	24849406	WT_2_peak_1228	125	.	7.91004	12.5424	8.5757	255		chr1	224330608	224330941	NC_3_peak_1228	71	.	3.71753	7.10698	3.94924	309		chr10	18342756	18343132	NC_4_peak_1228	104	.	6.63892
										chr10	22712751	22712996	WT_1_peak_1229	70	.	5.06678	7.05871	3.78554	169		chr10	24866799	24867474	WT_2_peak_1229	102	.	6.74229	10.2884	6.5933	123		chr1	224357631	224358031	NC_3_peak_1229	95	.	4.89988	9.54623	6.04028	74		chr10	18366668	18366843	NC_4_peak_1229	83	.	5.15615
										chr10	23095652	23096240	WT_1_peak_1230	101	.	6.68293	10.1901	6.44105	426		chr10	25017180	25017409	WT_2_peak_1230	79	.	4.93036	7.97705	4.61948	120		chr1	224429693	224429996	NC_3_peak_1230	67	.	4.72654	6.77458	3.66642	37		chr10	18367096	18369329	NC_4_peak_1230	225	.	10.9945
										chr10	24466582	24467497	WT_1_peak_1231	73	.	5.07294	7.32109	4.00528	48		chr10	25466250	25466747	WT_2_peak_1231	77	.	5.62551	7.79116	4.45625	301		chr1	224430264	224430581	NC_3_peak_1231	68	.	4.62314	6.88181	3.76092	227		chr10	18402226	18402971	NC_4_peak_1231	149	.	7.70145
										chr10	24705444	24705987	WT_1_peak_1232	70	.	5.06678	7.05871	3.78554	53		chr10	25493395	25493596	WT_2_peak_1232	108	.	7.16822	10.8057	7.03837	108		chr1	224431562	224431969	NC_3_peak_1232	102	.	5.86899	10.2307	6.63759	58		chr10	18608280	18608449	NC_4_peak_1232	116	.	7.19306
										chr10	24706362	24706575	WT_1_peak_1233	61	.	4.30053	6.10033	3.01349	114		chr10	26486507	26486896	WT_2_peak_1233	130	.	7.10632	13.0962	9.06914	296		chr1	225425863	225426268	NC_3_peak_1233	91	.	5.45861	9.18782	5.73117	129		chr10	18650174	18651231	NC_4_peak_1233	169	.	8.28295
										chr10	24718476	24718718	WT_1_peak_1234	85	.	5.50126	8.59327	5.07115	153		chr10	26487179	26487448	WT_2_peak_1234	88	.	5.6307	8.80111	5.31626	146		chr1	225428819	225429201	NC_3_peak_1234	81	.	5.01528	8.11875	4.8058	229		chr10	18660213	18660573	NC_4_peak_1234	101	.	6.2443
										chr10	24720180	24720793	WT_1_peak_1235	121	.	7.49359	12.1506	8.12152	310		chr10	26487855	26488105	WT_2_peak_1235	90	.	5.76691	9.01955	5.48983	62		chr1	225601977	225602265	NC_3_peak_1235	100	.	5.56381	10.072	6.50205	134		chr10	18665960	18666554	NC_4_peak_1235	88	.	5.83555
										chr10	24866855	24867377	WT_1_peak_1236	91	.	5.44949	9.17256	5.55951	400		chr10	26858472	26858766	WT_2_peak_1236	130	.	7.81342	13.0351	9.01525	59		chr1	225602545	225603007	NC_3_peak_1236	98	.	5.84424	9.82793	6.28617	344		chr10	21291730	21292051	NC_4_peak_1236	98	.	6.29659
										chr10	26486728	26487000	WT_1_peak_1237	102	.	6.7457	10.2941	6.51968	155		chr10	26859030	26859630	WT_2_peak_1237	85	.	5.87445	8.599	5.13607	343		chr1	225603450	225603629	NC_3_peak_1237	95	.	5.67243	9.54388	6.04028	124		chr10	21293255	21293544	NC_4_peak_1237	88	.	5.64925
										chr10	26858443	26858803	WT_1_peak_1238	92	.	6.08014	9.2088	5.57903	101		chr10	26859821	26860037	WT_2_peak_1238	88	.	5.0856	8.88803	5.39215	113		chr1	225603845	225604164	NC_3_peak_1238	121	.	6.56767	12.1878	8.36678	146		chr10	21363764	21364454	NC_4_peak_1238	91	.	5.43359
										chr10	26859128	26859422	WT_1_peak_1239	83	.	5.53412	8.3362	4.84516	156		chr10	27153089	27154043	WT_2_peak_1239	185	.	9.82264	18.5061	13.9446	444		chr1	225609014	225609206	NC_3_peak_1239	88	.	4.90401	8.89329	5.47377	42		chr10	21518611	21519430	NC_4_peak_1239	91	.	5.40667
										chr10	26860367	26860929	WT_1_peak_1240	59	.	4.63382	5.9952	2.93821	51		chr10	27239136	27240375	WT_2_peak_1240	81	.	4.52209	8.18424	4.78277	1143		chr1	225609432	225609639	NC_3_peak_1240	64	.	4.18903	6.44008	3.38933	16		chr10	21519684	21519852	NC_4_peak_1240	95	.	5.91654
										chr10	27152013	27152754	WT_1_peak_1241	98	.	6.62367	9.84349	6.13799	98		chr10	27242259	27243151	WT_2_peak_1241	313	.	13.7519	31.3926	26.0268	451		chr1	225648570	225648847	NC_3_peak_1241	154	.	6.9233	15.4088	11.2566	153		chr10	21521619	21521972	NC_4_peak_1241	83	.	5.35995
										chr10	27153241	27154812	WT_1_peak_1242	150	.	8.04031	15.0905	10.7149	1011		chr10	27298152	27298419	WT_2_peak_1242	64	.	4.93319	6.49619	3.36575	82		chr1	225649161	225650595	NC_3_peak_1242	264	.	8.86041	26.4615	21.509	1332		chr10	21527685	21528081	NC_4_peak_1242	128	.	7.73034
										chr10	27237186	27237544	WT_1_peak_1243	61	.	4.74798	6.18374	3.08802	109		chr10	27504814	27505062	WT_2_peak_1243	64	.	4.54952	6.49499	3.36566	83		chr1	225650774	225652208	NC_3_peak_1243	139	.	6.87294	13.9875	9.9693	1370		chr10	21528695	21529034	NC_4_peak_1243	72	.	5.18517
										chr10	27239361	27240410	WT_1_peak_1244	146	.	8.57999	14.6829	10.344	566		chr10	27661858	27662080	WT_2_peak_1244	109	.	6.94253	10.9153	7.13672	137		chr1	225778400	225779364	NC_3_peak_1244	148	.	7.33241	14.8002	10.7043	763		chr10	21531857	21532030	NC_4_peak_1244	75	.	5.34922
										chr10	27241504	27241900	WT_1_peak_1245	101	.	6.68293	10.1901	6.44105	254		chr10	28111450	28111650	WT_2_peak_1245	53	.	4.30208	5.35821	2.45048	16		chr1	225779577	225779753	NC_3_peak_1245	82	.	5.08129	8.22851	4.90744	48		chr10	21533008	21533214	NC_4_peak_1245	93	.	5.95538
										chr10	27242140	27243034	WT_1_peak_1246	186	.	9.30983	18.6567	13.9076	794		chr10	28201444	28202149	WT_2_peak_1246	85	.	5.87445	8.599	5.13607	70		chr1	225998097	225998625	NC_3_peak_1246	113	.	5.65208	11.3414	7.61671	397		chr10	21726712	21726882	NC_4_peak_1246	99	.	6.32184
										chr10	27504313	27504520	WT_1_peak_1247	118	.	7.62277	11.8011	7.80447	119		chr10	28216295	28218441	WT_2_peak_1247	288	.	12.2387	28.8081	23.5424	1537		chr1	226061034	226061404	NC_3_peak_1247	70	.	4.23906	7.0761	3.93731	123		chr10	22228754	22228950	NC_4_peak_1247	63	.	4.73933
										chr10	28201719	28202199	WT_1_peak_1248	88	.	6.01023	8.81967	5.27252	379		chr10	28218748	28220092	WT_2_peak_1248	99	.	6.52246	9.92611	6.28074	1220		chr1	226063317	226063498	NC_3_peak_1248	146	.	5.92895	14.6527	10.5751	63		chr10	22229700	22230436	NC_4_peak_1248	153	.	8.47555
										chr10	28216522	28217902	WT_1_peak_1249	221	.	9.80909	22.191	17.1567	994		chr10	28241167	28241583	WT_2_peak_1249	93	.	6.42579	9.32636	5.76123	31		chr1	226063842	226065449	NC_3_peak_1249	233	.	9.85128	23.3909	18.6191	762		chr10	22317214	22317464	NC_4_peak_1249	61	.	4.46021
										chr10	28218686	28218931	WT_1_peak_1250	114	.	7.25381	11.4285	7.50897	94		chr10	28501945	28503217	WT_2_peak_1250	80	.	4.63401	8.08442	4.70014	741		chr1	226185205	226185432	NC_3_peak_1250	144	.	6.63483	14.4187	10.3659	122		chr10	22317799	22318123	NC_4_peak_1250	97	.	6.24294
										chr10	28219416	28219718	WT_1_peak_1251	68	.	5.05927	6.8397	3.60395	147		chr10	28531925	28532125	WT_2_peak_1251	80	.	4.76775	8.01173	4.64017	155		chr1	226333193	226333496	NC_3_peak_1251	139	.	6.87294	13.9875	9.9693	225		chr10	22322757	22322984	NC_4_peak_1251	72	.	5.03917
										chr10	28301911	28302269	WT_1_peak_1252	87	.	6.07211	8.70632	5.17142	290		chr10	28534274	28534791	WT_2_peak_1252	94	.	6.25074	9.48393	5.89302	339		chr1	226407013	226407393	NC_3_peak_1252	145	.	5.69503	14.5211	10.4616	265		chr10	22326511	22326768	NC_4_peak_1252	85	.	5.84714
										chr10	28303399	28303588	WT_1_peak_1253	64	.	4.89885	6.43758	3.2819	112		chr10	29140790	29140967	WT_2_peak_1253	85	.	5.87445	8.599	5.13607	66		chr1	226702686	226702887	NC_3_peak_1253	62	.	3.77483	6.22048	3.21567	66		chr10	22427605	22427912	NC_4_peak_1253	91	.	5.64829
										chr10	28502658	28503238	WT_1_peak_1254	162	.	8.46348	16.2585	11.7497	152		chr10	30347827	30348952	WT_2_peak_1254	105	.	5.41545	10.5279	6.81147	905		chr1	226939066	226939344	NC_3_peak_1254	83	.	4.3095	8.36564	5.02291	244		chr10	22433673	22433955	NC_4_peak_1254	78	.	5.43691
										chr10	29410179	29410743	WT_1_peak_1255	88	.	6.01023	8.81967	5.27252	119		chr10	30423718	30423937	WT_2_peak_1255	131	.	7.36322	13.1001	9.0704	76		chr1	227298807	227299807	NC_3_peak_1255	218	.	9.90608	21.8045	17.1385	434		chr10	22624669	22625265	NC_4_peak_1255	96	.	6.17281
										chr10	30347592	30347877	WT_1_peak_1256	86	.	5.88782	8.62065	5.0971	91		chr10	30435623	30436178	WT_2_peak_1256	131	.	7.15423	13.1762	9.14016	356		chr1	227313656	227317820	NC_3_peak_1256	206	.	8.36566	20.61	16.0307	2681		chr10	22711915	22712352	NC_4_peak_1256	110	.	6.15807
										chr10	30348065	30349241	WT_1_peak_1257	169	.	8.90742	16.9949	12.4063	212		chr10	31912709	31912962	WT_2_peak_1257	58	.	4.17304	5.89727	2.87473	196		chr1	227564260	227564631	NC_3_peak_1257	92	.	5.47306	9.21197	5.75135	274		chr10	22712575	22712933	NC_4_peak_1257	101	.	5.79583
										chr10	30434851	30435237	WT_1_peak_1258	92	.	6.08014	9.2088	5.57903	123		chr10	31926250	31926493	WT_2_peak_1258	66	.	4.67608	6.69493	3.53334	190		chr1	228456274	228456463	NC_3_peak_1258	139	.	6.62465	13.9682	9.95881	98		chr10	23441949	23442213	NC_4_peak_1258	122	.	7.32827
										chr10	30435691	30435886	WT_1_peak_1259	88	.	5.47341	8.87444	5.31701	86		chr10	31926740	31927126	WT_2_peak_1259	130	.	7.10632	13.0962	9.06914	269		chr1	228456725	228457033	NC_3_peak_1259	97	.	4.85584	9.79173	6.25167	260		chr10	24466899	24467132	NC_4_peak_1259	100	.	5.76712
										chr10	30556036	30556241	WT_1_peak_1260	90	.	6.25608	9.02525	5.44428	127		chr10	31936870	31937130	WT_2_peak_1260	120	.	6.71152	12.0244	8.11361	149		chr1	228485305	228485703	NC_3_peak_1260	95	.	5.67243	9.54388	6.04028	78		chr10	24706700	24706884	NC_4_peak_1260	129	.	6.5145
										chr10	30558077	30558303	WT_1_peak_1261	67	.	5.07071	6.73424	3.52571	188		chr10	31940318	31940656	WT_2_peak_1261	63	.	4.72383	6.30122	3.20132	283		chr1	228648460	228648954	NC_3_peak_1261	221	.	7.2394	22.1588	17.4674	136		chr10	24714154	24714361	NC_4_peak_1261	86	.	5.73016
										chr10	31317978	31318243	WT_1_peak_1262	104	.	6.94364	10.4012	6.6017	155		chr10	32052795	32054173	WT_2_peak_1262	111	.	7.10814	11.1874	7.3803	398		chr1	228734904	228735092	NC_3_peak_1262	169	.	8.31956	16.9808	12.6849	52		chr10	24718827	24719244	NC_4_peak_1262	129	.	7.53383
										chr10	31320694	31320881	WT_1_peak_1263	92	.	6.40864	9.2956	5.65897	68		chr10	32054601	32055556	WT_2_peak_1263	134	.	8.05755	13.4371	9.37657	177		chr1	229253575	229253901	NC_3_peak_1263	56	.	3.75012	5.6854	2.776	84		chr10	24720478	24720889	NC_4_peak_1263	99	.	6.11524
										chr10	31912982	31913411	WT_1_peak_1264	73	.	5.07294	7.32109	4.00528	294		chr10	32218994	32219221	WT_2_peak_1264	52	.	4.21727	5.21592	2.35683	187		chr1	229506942	229507396	NC_3_peak_1264	57	.	3.92739	5.74439	2.81703	9		chr10	24847989	24848944	NC_4_peak_1264	137	.	7.78781
										chr10	31926996	31927176	WT_1_peak_1265	63	.	4.61177	6.34311	3.19774	96		chr10	32376241	32379681	WT_2_peak_1265	438	.	19.8956	43.8489	38.0579	1660		chr1	229559262	229559442	NC_3_peak_1265	95	.	4.89988	9.54623	6.04028	156		chr10	24849301	24849473	NC_4_peak_1265	133	.	7.74965
										chr10	31936842	31937653	WT_1_peak_1266	168	.	9.65345	16.879	12.3008	517		chr10	32446310	32447513	WT_2_peak_1266	88	.	5.0856	8.88803	5.39215	105		chr1	229626699	229627578	NC_3_peak_1266	184	.	7.78871	18.4818	14.0547	697		chr10	24867034	24867609	NC_4_peak_1266	76	.	5.26752
										chr10	32053378	32054258	WT_1_peak_1267	150	.	8.30118	15.0699	10.6992	303		chr10	32946378	32946567	WT_2_peak_1267	62	.	4.68805	6.24457	3.14851	78		chr1	230069165	230069483	NC_3_peak_1267	115	.	5.76942	11.5616	7.80973	125		chr10	24930324	24930677	NC_4_peak_1267	93	.	6.00419
										chr10	32055154	32055346	WT_1_peak_1268	180	.	10.1185	18.0797	13.3754	66		chr10	32950067	32950525	WT_2_peak_1268	72	.	5.20895	7.28478	4.00917	335		chr1	231241673	231242487	NC_3_peak_1268	209	.	8.81647	20.9416	16.3387	595		chr10	26486673	26486995	NC_4_peak_1268	64	.	4.34687
										chr10	32218906	32219310	WT_1_peak_1269	163	.	9.74255	16.3545	11.8309	277		chr10	32951445	32951661	WT_2_peak_1269	168	.	9.08811	16.8185	12.4162	101		chr1	231332875	231333982	NC_3_peak_1269	99	.	5.68742	9.92421	6.37185	966		chr10	26491550	26491721	NC_4_peak_1269	141	.	8.00469
										chr10	32345940	32346190	WT_1_peak_1270	82	.	5.68773	8.29806	4.82085	193		chr10	32954308	32954496	WT_2_peak_1270	55	.	4.36123	5.5553	2.60307	161		chr1	231334303	231334839	NC_3_peak_1270	122	.	6.15687	12.2762	8.44876	330		chr10	26859301	26859470	NC_4_peak_1270	101	.	5.79583
										chr10	32346459	32347114	WT_1_peak_1271	139	.	8.35366	13.9294	9.6833	317		chr10	32954862	32955219	WT_2_peak_1271	53	.	3.94796	5.30594	2.40628	57		chr1	231335556	231335933	NC_3_peak_1271	83	.	5.14907	8.34087	5.00038	183		chr10	26879197	26879488	NC_4_peak_1271	69	.	5.10502
										chr10	32376876	32377329	WT_1_peak_1272	72	.	5.29798	7.23303	3.93728	357		chr10	32955433	32956854	WT_2_peak_1272	116	.	6.03915	11.6666	7.80388	1237		chr1	231416922	231417762	NC_3_peak_1272	168	.	7.97018	16.8599	12.5773	199		chr10	27153334	27154073	NC_4_peak_1272	141	.	7.48689
										chr10	32377537	32379697	WT_1_peak_1273	269	.	12.9794	26.9891	21.6665	147		chr10	32959201	32959440	WT_2_peak_1273	149	.	7.39554	14.9106	10.691	97		chr1	231417946	231418665	NC_3_peak_1273	108	.	5.8002	10.8568	7.19093	85		chr10	27235682	27235849	NC_4_peak_1273	104	.	5.75923
										chr10	32445631	32445964	WT_1_peak_1274	126	.	7.97753	12.6601	8.58299	98		chr10	32959691	32959963	WT_2_peak_1274	101	.	5.82871	10.1629	6.48773	26		chr1	231422916	231423365	NC_3_peak_1274	118	.	6.36552	11.842	8.0648	196		chr10	27236278	27236556	NC_4_peak_1274	58	.	4.14147
										chr10	32446291	32447454	WT_1_peak_1275	93	.	5.9953	9.38556	5.73342	104		chr10	32963342	32963684	WT_2_peak_1275	124	.	7.65492	12.4168	8.46451	60		chr1	231423629	231423984	NC_3_peak_1275	56	.	3.61044	5.67257	2.76892	105		chr10	27239048	27239808	NC_4_peak_1275	158	.	8.22602
										chr10	32948372	32948575	WT_1_peak_1276	72	.	5.31964	7.26923	3.9685	134		chr10	32972335	32972881	WT_2_peak_1276	131	.	7.36322	13.1001	9.0704	352		chr1	231528830	231529072	NC_3_peak_1276	71	.	4.12621	7.14618	3.98288	133		chr10	27240020	27240320	NC_4_peak_1276	78	.	4.83987
										chr10	32951102	32951329	WT_1_peak_1277	101	.	6.4897	10.1799	6.43491	161		chr10	32979726	32980400	WT_2_peak_1277	119	.	7.15616	11.9641	8.06557	566		chr1	231529358	231529769	NC_3_peak_1277	74	.	4.42027	7.40096	4.19626	65		chr10	27242327	27243079	NC_4_peak_1277	224	.	10.5917
										chr10	32954865	32955157	WT_1_peak_1278	92	.	6.29582	9.29013	5.65392	205		chr10	32983089	32983348	WT_2_peak_1278	120	.	6.71152	12.0244	8.11361	137		chr1	231602723	231603053	NC_3_peak_1278	120	.	6.26894	12.0751	8.26453	131		chr10	27297857	27298150	NC_4_peak_1278	53	.	4.23914
										chr10	32955719	32957063	WT_1_peak_1279	148	.	8.88423	14.8289	10.4782	381		chr10	33004991	33005344	WT_2_peak_1279	79	.	5.60141	7.91869	4.57006	283		chr1	232221574	232221821	NC_3_peak_1279	64	.	4.03859	6.44533	3.38933	152		chr10	27439772	27440003	NC_4_peak_1279	82	.	5.78877
										chr10	32958609	32959325	WT_1_peak_1280	113	.	6.10733	11.3956	7.48303	605		chr10	33009997	33010204	WT_2_peak_1280	102	.	6.56042	10.2941	6.59588	54		chr1	232478129	232478430	NC_3_peak_1280	77	.	5.17235	7.7605	4.50156	96		chr10	27663405	27663746	NC_4_peak_1280	101	.	6.44428
										chr10	32959516	32960277	WT_1_peak_1281	90	.	5.9905	9.06483	5.47915	140		chr10	33291502	33291792	WT_2_peak_1281	90	.	5.76691	9.01955	5.48983	188		chr1	232570357	232570551	NC_3_peak_1281	67	.	4.21569	6.75697	3.65034	145		chr10	28178665	28179150	NC_4_peak_1281	207	.	10.2585
										chr10	32971809	32972510	WT_1_peak_1282	90	.	5.9905	9.06483	5.47915	570		chr10	33334118	33334444	WT_2_peak_1282	65	.	4.90639	6.59249	3.44796	150		chr1	232575187	232575594	NC_3_peak_1282	100	.	5.56381	10.072	6.50205	88		chr10	28190704	28190901	NC_4_peak_1282	106	.	6.80332
										chr10	32979981	32980512	WT_1_peak_1283	66	.	4.65491	6.66152	3.47284	442		chr10	34280441	34280640	WT_2_peak_1283	74	.	5.34041	7.49533	4.19643	180		chr1	232767636	232767830	NC_3_peak_1283	260	.	12.0899	26.0944	21.1694	60		chr10	28202306	28202954	NC_4_peak_1283	125	.	7.05838
										chr10	33004133	33004324	WT_1_peak_1284	92	.	6.38035	9.24503	5.61135	113		chr10	34433401	34433607	WT_2_peak_1284	90	.	6.25057	9.01558	5.48897	112		chr1	233329983	233330242	NC_3_peak_1284	102	.	5.26163	10.2393	6.64523	114		chr10	28203137	28203495	NC_4_peak_1284	104	.	6.22798
										chr10	33005012	33005352	WT_1_peak_1285	79	.	5.62142	7.95147	4.52514	307		chr10	35128705	35128941	WT_2_peak_1285	70	.	4.73755	7.06578	3.84089	66		chr1	233366989	233367280	NC_3_peak_1285	54	.	3.9101	5.47551	2.59887	246		chr10	28217508	28217982	NC_4_peak_1285	161	.	8.70402
										chr10	34556264	34556547	WT_1_peak_1286	73	.	4.72289	7.33018	4.01108	187		chr10	35195936	35197209	WT_2_peak_1286	153	.	7.89591	15.3085	11.0497	913		chr1	233616276	233616616	NC_3_peak_1286	77	.	3.91319	7.79919	4.53586	140		chr10	28219038	28219718	NC_4_peak_1286	236	.	11.6711
										chr10	35128110	35128299	WT_1_peak_1287	87	.	5.79051	8.74484	5.20625	63		chr10	35337757	35338587	WT_2_peak_1287	116	.	6.99243	11.6987	7.83223	81		chr1	233674410	233674604	NC_3_peak_1287	100	.	5.56381	10.072	6.50205	94		chr10	28240419	28240722	NC_4_peak_1287	89	.	6.11635
										chr10	35196646	35197008	WT_1_peak_1288	103	.	6.58682	10.3368	6.55027	221		chr10	35421966	35422310	WT_2_peak_1288	89	.	5.52714	8.96227	5.44231	145		chr1	234370010	234370282	NC_3_peak_1288	124	.	6.7462	12.4908	8.63968	96		chr10	28254075	28254334	NC_4_peak_1288	89	.	5.29382
										chr10	35307283	35307469	WT_1_peak_1289	73	.	5.07294	7.32109	4.00528	132		chr10	40371535	40371738	WT_2_peak_1289	81	.	5.38995	8.1068	4.71236	122		chr1	234372575	234373199	NC_3_peak_1289	143	.	7.09871	14.3891	10.3401	379		chr10	28254523	28255057	NC_4_peak_1289	110	.	6.15807
										chr10	35421577	35421846	WT_1_peak_1290	81	.	5.57346	8.11513	4.65898	197		chr10	40816979	40817239	WT_2_peak_1290	58	.	3.82418	5.81448	2.80435	99		chr1	234516308	234516516	NC_3_peak_1290	118	.	6.12243	11.8153	8.0391	149		chr10	28375494	28375811	NC_4_peak_1290	74	.	5.17951
										chr10	38010307	38010516	WT_1_peak_1291	117	.	7.57488	11.7156	7.73135	64		chr10	42637629	42637853	WT_2_peak_1291	112	.	6.73744	11.2853	7.46288	127		chr1	234599327	234599699	NC_3_peak_1291	84	.	5.19061	8.40957	5.06299	344		chr10	28502756	28503236	NC_4_peak_1291	158	.	8.47441
										chr10	38011477	38011738	WT_1_peak_1292	102	.	6.7457	10.2941	6.51968	133		chr10	43139296	43139697	WT_2_peak_1292	83	.	5.70821	8.33096	4.90335	256		chr1	234603024	234603728	NC_3_peak_1292	91	.	5.24148	9.15982	5.70453	87		chr10	28534274	28535245	NC_4_peak_1292	108	.	6.70412
										chr10	43139273	43139585	WT_1_peak_1293	80	.	5.79346	8.08766	4.64543	195		chr10	43397597	43398139	WT_2_peak_1293	188	.	10.2967	18.8208	14.2352	171		chr1	234605253	234605533	NC_3_peak_1293	72	.	4.32706	7.23445	4.05737	157		chr10	28593162	28593339	NC_4_peak_1293	129	.	7.53383
										chr10	43397611	43398075	WT_1_peak_1294	105	.	6.72186	10.5556	6.73277	102		chr10	43405004	43405292	WT_2_peak_1294	56	.	4.32747	5.67976	2.70956	98		chr1	234723900	234724102	NC_3_peak_1294	104	.	5.80349	10.4883	6.87236	110		chr10	29140843	29141090	NC_4_peak_1294	56	.	4.15199
										chr10	43398680	43398893	WT_1_peak_1295	90	.	6.12602	9.0093	5.42918	181		chr10	43437695	43437890	WT_2_peak_1295	62	.	4.20448	6.20197	3.12803	5		chr1	235126960	235127166	NC_3_peak_1295	127	.	6.87706	12.7116	8.8355	43		chr10	29141437	29141819	NC_4_peak_1295	68	.	4.78014
										chr10	43404650	43404974	WT_1_peak_1296	60	.	4.5601	6.04298	2.96964	246		chr10	45593662	45593927	WT_2_peak_1296	54	.	3.87386	5.41701	2.489	167		chr1	235160218	235160590	NC_3_peak_1296	194	.	8.88659	19.4855	14.989	222		chr10	29410300	29410517	NC_4_peak_1296	89	.	5.70793
										chr10	43409468	43409675	WT_1_peak_1297	106	.	6.34761	10.6521	6.81288	91		chr10	45972763	45973250	WT_2_peak_1297	67	.	4.55241	6.76774	3.60016	77		chr1	235160768	235160954	NC_3_peak_1297	118	.	5.36288	11.8855	8.10452	123		chr10	29634296	29634473	NC_4_peak_1297	88	.	5.83555
										chr10	43420670	43420862	WT_1_peak_1298	139	.	8.12768	13.9377	9.68995	111		chr10	46399052	46399476	WT_2_peak_1298	97	.	6.21818	9.74304	6.12228	77		chr1	235213366	235213547	NC_3_peak_1298	56	.	4.29555	5.63019	2.73786	28		chr10	30348522	30348788	NC_4_peak_1298	228	.	9.88179
										chr10	43435758	43436554	WT_1_peak_1299	124	.	7.84431	12.4284	8.37	425		chr10	46469912	46470397	WT_2_peak_1299	159	.	7.74771	15.99	11.66	366		chr1	235324646	235324973	NC_3_peak_1299	63	.	3.86833	6.39574	3.35393	78		chr10	30430208	30430413	NC_4_peak_1299	81	.	5.4238
										chr10	43437237	43437675	WT_1_peak_1300	63	.	4.13749	6.35266	3.20314	136		chr10	46524099	46524556	WT_2_peak_1300	98	.	4.30053	9.83262	6.19762	373		chr1	235325271	235326602	NC_3_peak_1300	127	.	5.59605	12.7514	8.86847	1179		chr10	30436463	30436829	NC_4_peak_1300	129	.	7.4921
										chr10	43455239	43455425	WT_1_peak_1301	127	.	8.01154	12.7198	8.61895	105		chr10	46634882	46635564	WT_2_peak_1301	107	.	5.16489	10.7574	7.00456	529		chr1	235329663	235330031	NC_3_peak_1301	92	.	5.27911	9.22505	5.7621	290		chr10	30454665	30455293	NC_4_peak_1301	87	.	5.81224
										chr10	45972964	45973250	WT_1_peak_1302	81	.	5.57346	8.11513	4.65898	139		chr10	46636066	46636261	WT_2_peak_1302	111	.	7.10814	11.1874	7.3803	107		chr1	235330494	235331016	NC_3_peak_1302	115	.	5.98261	11.5653	7.81162	124		chr10	30670985	30671155	NC_4_peak_1302	104	.	6.22798
										chr10	46022352	46023739	WT_1_peak_1303	208	.	11.2428	20.8783	15.9357	340		chr10	46643445	46643707	WT_2_peak_1303	73	.	5.38681	7.38209	4.0992	40		chr1	235331221	235331668	NC_3_peak_1303	102	.	5.86899	10.2307	6.63759	132		chr10	31913658	31913836	NC_4_peak_1303	106	.	6.35503
										chr10	46030346	46030563	WT_1_peak_1304	91	.	6.18356	9.10408	5.50217	107		chr10	46644860	46645150	WT_2_peak_1304	101	.	6.80603	10.1589	6.48464	171		chr1	235502824	235503518	NC_3_peak_1304	182	.	8.18207	18.2249	13.8266	98		chr10	31926413	31926761	NC_4_peak_1304	86	.	5.31834
										chr10	46469817	46470390	WT_1_peak_1305	154	.	8.79012	15.4378	11.0082	445		chr10	47705429	47705760	WT_2_peak_1305	171	.	8.68545	17.1111	12.6796	184		chr1	235505406	235505591	NC_3_peak_1305	103	.	5.15777	10.3916	6.78351	90		chr10	31937224	31937467	NC_4_peak_1305	174	.	7.50394
										chr10	46524079	46524731	WT_1_peak_1306	135	.	6.17253	13.5266	9.32661	106		chr10	47705962	47706676	WT_2_peak_1306	97	.	5.21327	9.79829	6.16895	279		chr1	236517189	236518076	NC_3_peak_1306	132	.	6.21729	13.202	9.27346	387		chr10	31941310	31941495	NC_4_peak_1306	104	.	6.19968
										chr10	46633969	46634262	WT_1_peak_1307	71	.	5.27649	7.1972	3.90614	137		chr10	47914261	47915003	WT_2_peak_1307	143	.	6.38413	14.3613	10.1948	117		chr1	236796189	236796607	NC_3_peak_1307	95	.	5.67243	9.54388	6.04028	289		chr10	32049973	32050145	NC_4_peak_1307	101	.	6.2443
										chr10	46634773	46635848	WT_1_peak_1308	163	.	8.21011	16.3102	11.7893	294		chr10	49537623	49538057	WT_2_peak_1308	63	.	4.60311	6.32958	3.22586	131		chr1	237677825	237678258	NC_3_peak_1308	98	.	6.2698	9.82595	6.28444	345		chr10	32051657	32051991	NC_4_peak_1308	80	.	5.35226
										chr10	46636101	46636320	WT_1_peak_1309	103	.	6.58682	10.3368	6.55027	144		chr10	49540094	49540275	WT_2_peak_1309	82	.	5.46883	8.23229	4.81463	46		chr1	237760115	237760399	NC_3_peak_1309	91	.	5.23652	9.15122	5.69641	185		chr10	32052661	32053208	NC_4_peak_1309	129	.	7.5129
										chr10	47681387	47681708	WT_1_peak_1310	68	.	4.41085	6.81309	3.59219	170		chr10	49568464	49568873	WT_2_peak_1310	87	.	5.9967	8.7976	5.31499	348		chr1	238653239	238653558	NC_3_peak_1310	112	.	6.71659	11.2515	7.54076	269		chr10	32053425	32054055	NC_4_peak_1310	169	.	8.28295
										chr10	47705386	47705922	WT_1_peak_1311	126	.	7.60017	12.6862	8.59857	33		chr10	49943150	49943438	WT_2_peak_1311	64	.	4.66162	6.42111	3.30306	59		chr1	240338152	240338398	NC_3_peak_1311	168	.	7.97018	16.8599	12.5773	92		chr10	32055184	32055530	NC_4_peak_1311	74	.	5.17951
										chr10	47706103	47706884	WT_1_peak_1312	244	.	12.1603	24.4768	19.2883	126		chr10	50326309	50326864	WT_2_peak_1312	71	.	5.26649	7.18056	3.92873	239		chr1	240385544	240385726	NC_3_peak_1312	107	.	6.16418	10.7241	7.07388	114		chr10	32345092	32345532	NC_4_peak_1312	106	.	6.5921
										chr10	47914268	47914973	WT_1_peak_1313	121	.	6.53939	12.1396	8.11174	101		chr10	50405374	50405775	WT_2_peak_1313	72	.	5.20895	7.28478	4.00917	244		chr1	240386286	240386462	NC_3_peak_1313	110	.	5.72129	11.0923	7.399	100		chr10	32345892	32346180	NC_4_peak_1313	94	.	5.81279
										chr10	49537838	49538219	WT_1_peak_1314	83	.	5.86276	8.35153	4.85974	223		chr10	50417603	50418396	WT_2_peak_1314	92	.	6.27659	9.25815	5.69716	410		chr1	240387256	240387680	NC_3_peak_1314	115	.	5.76942	11.5616	7.80973	89		chr10	32376250	32376441	NC_4_peak_1314	72	.	5.05286
										chr10	49568627	49568964	WT_1_peak_1315	66	.	4.91746	6.61029	3.4305	69		chr10	52443607	52443815	WT_2_peak_1315	107	.	7.02198	10.7568	7.00456	86		chr1	240391919	240392451	NC_3_peak_1315	72	.	4.32706	7.23445	4.05737	156		chr10	32376642	32378724	NC_4_peak_1315	646	.	20.3966
										chr10	50416127	50416439	WT_1_peak_1316	79	.	5.63423	7.9725	4.54529	89		chr10	52444112	52444341	WT_2_peak_1316	74	.	5.44008	7.47225	4.17659	182		chr1	240705840	240706113	NC_3_peak_1316	108	.	6.90014	10.846	7.18156	77		chr10	32445364	32445626	NC_4_peak_1316	90	.	5.79828
										chr10	50604196	50604553	WT_1_peak_1317	63	.	4.61177	6.34311	3.19774	217		chr10	56361529	56361907	WT_2_peak_1317	116	.	6.03915	11.6666	7.80388	322		chr1	241518095	241518424	NC_3_peak_1317	81	.	4.8335	8.12567	4.81096	131		chr10	32446866	32447177	NC_4_peak_1317	91	.	5.43359
										chr10	50625442	50625672	WT_1_peak_1318	119	.	6.64628	11.9157	7.90741	74		chr10	58023500	58023785	WT_2_peak_1318	111	.	7.25344	11.1522	7.34775	173		chr1	241520037	241520909	NC_3_peak_1318	299	.	11.4549	29.9296	24.7895	92		chr10	32447426	32447657	NC_4_peak_1318	67	.	4.84353
										chr10	53212926	53213148	WT_1_peak_1319	66	.	5.04992	6.69789	3.49282	60		chr10	58264431	58265131	WT_2_peak_1319	84	.	5.6082	8.45415	5.0046	635		chr1	241531554	241532536	NC_3_peak_1319	228	.	10.2104	22.8929	18.1487	330		chr10	32448045	32448376	NC_4_peak_1319	77	.	5.47037
										chr10	56361532	56361748	WT_1_peak_1320	81	.	5.57346	8.11513	4.65898	68		chr10	58268338	58268677	WT_2_peak_1320	107	.	5.95635	10.7511	7.00132	214		chr1	241636435	241636654	NC_3_peak_1320	91	.	5.45861	9.18782	5.73117	104		chr10	32949312	32949627	NC_4_peak_1320	64	.	4.52431
										chr10	58265512	58266381	WT_1_peak_1321	110	.	7.01025	11.0264	7.15056	622		chr10	58269874	58270065	WT_2_peak_1321	101	.	5.82871	10.1629	6.48773	94		chr1	241774302	241775166	NC_3_peak_1321	123	.	6.93713	12.3985	8.55464	493		chr10	32951140	32951789	NC_4_peak_1321	160	.	7.49167
										chr10	58268592	58268824	WT_1_peak_1322	57	.	4.25696	5.78909	2.76284	43		chr10	58270472	58270702	WT_2_peak_1322	146	.	8.32694	14.6769	10.4846	135		chr1	241775378	241775610	NC_3_peak_1322	91	.	5.85985	9.16849	5.71275	84		chr10	32956142	32956452	NC_4_peak_1322	67	.	4.70754
										chr10	58270425	58270998	WT_1_peak_1323	85	.	5.50126	8.59327	5.07115	101		chr10	58274159	58274340	WT_2_peak_1323	89	.	6.08718	8.94553	5.43257	104		chr1	241847281	241847791	NC_3_peak_1323	127	.	5.59605	12.7514	8.86847	397		chr10	32962295	32962535	NC_4_peak_1323	84	.	5.39759
										chr10	58280548	58280725	WT_1_peak_1324	54	.	4.15059	5.40567	2.46272	47		chr10	58274777	58274966	WT_2_peak_1324	76	.	5.53124	7.62801	4.31499	128		chr1	241849765	241850008	NC_3_peak_1324	80	.	4.61553	8.05097	4.75301	176		chr10	32971890	32972090	NC_4_peak_1324	70	.	4.72856
										chr10	58514513	58514964	WT_1_peak_1325	98	.	5.86436	9.86109	6.15117	95		chr10	58437261	58437803	WT_2_peak_1325	76	.	5.56857	7.69234	4.37238	348		chr1	241850293	241850513	NC_3_peak_1325	78	.	4.0427	7.80864	4.54354	91		chr10	32980305	32980510	NC_4_peak_1325	96	.	5.93136
										chr10	58662242	58662420	WT_1_peak_1326	87	.	6.11062	8.77248	5.232	36		chr10	58475309	58475662	WT_2_peak_1326	72	.	5.20895	7.28478	4.00917	182		chr1	243204594	243204907	NC_3_peak_1326	73	.	5.0915	7.35039	4.15857	249		chr10	32982910	32983133	NC_4_peak_1326	76	.	5.29753
										chr10	58756012	58756383	WT_1_peak_1327	75	.	5.22082	7.55479	4.20817	43		chr10	58514350	58514555	WT_2_peak_1327	152	.	8.39092	15.2171	10.9675	105		chr1	243252872	243253452	NC_3_peak_1327	113	.	6.06972	11.3301	7.60706	345		chr10	33217029	33217373	NC_4_peak_1327	67	.	5.0208
										chr10	59906398	59906575	WT_1_peak_1328	74	.	5.41937	7.43711	4.107	161		chr10	58514772	58515226	WT_2_peak_1328	148	.	8.46257	14.8992	10.6829	358		chr1	243253703	243254362	NC_3_peak_1328	158	.	6.9232	15.8585	11.6626	280		chr10	33271978	33272265	NC_4_peak_1328	80	.	5.35226
										chr10	59907268	59907835	WT_1_peak_1329	88	.	6.17589	8.88533	5.32713	440		chr10	58515528	58515978	WT_2_peak_1329	69	.	4.99153	6.93963	3.74893	39		chr1	243256376	243256681	NC_3_peak_1329	57	.	3.40438	5.73169	2.81212	9		chr10	34432831	34433006	NC_4_peak_1329	70	.	5.0459
										chr10	59908078	59908502	WT_1_peak_1330	186	.	8.99202	18.6321	13.8911	167		chr10	58661890	58662409	WT_2_peak_1330	90	.	6.27195	9.0531	5.52193	387		chr1	244322832	244323100	NC_3_peak_1330	97	.	5.19248	9.76	6.2224	164		chr10	34689315	34689514	NC_4_peak_1330	152	.	8.68167
										chr10	60777337	60777732	WT_1_peak_1331	62	.	4.7873	6.24935	3.14571	290		chr10	58755962	58756297	WT_2_peak_1331	94	.	6.06011	9.48945	5.89302	89		chr1	244452327	244452510	NC_3_peak_1331	162	.	7.90169	16.2589	12.0248	101		chr10	35129182	35129602	NC_4_peak_1331	74	.	4.98239
										chr10	60778991	60779830	WT_1_peak_1332	85	.	5.69544	8.59316	5.07115	305		chr10	59907566	59908506	WT_2_peak_1332	182	.	8.45205	18.2055	13.6695	679		chr1	244654238	244654595	NC_3_peak_1332	106	.	5.66773	10.6214	6.9854	149		chr10	35196305	35197305	NC_4_peak_1332	263	.	12.5932
										chr10	60780028	60780253	WT_1_peak_1333	140	.	8.43491	14.0655	9.79787	72		chr10	59908888	59909218	WT_2_peak_1333	59	.	4.50464	5.95603	2.92678	46		chr1	244833298	244833886	NC_3_peak_1333	126	.	6.58406	12.6271	8.75452	448		chr10	35338019	35338250	NC_4_peak_1333	82	.	5.49727
										chr10	60902030	60902270	WT_1_peak_1334	59	.	4.63382	5.9952	2.93821	20		chr10	60465022	60465241	WT_2_peak_1334	80	.	5.78321	8.06933	4.69067	32		chr1	244834264	244834829	NC_3_peak_1334	110	.	5.89109	11.0172	7.33019	439		chr10	35547245	35547625	NC_4_peak_1334	74	.	4.98239
										chr10	61757499	61757693	WT_1_peak_1335	98	.	6.6375	9.8672	6.15336	141		chr10	60467224	60467401	WT_2_peak_1335	94	.	6.47114	9.40808	5.83404	29		chr1	244835943	244836261	NC_3_peak_1335	77	.	4.61766	7.74975	4.49175	249		chr10	38011536	38011720	NC_4_peak_1335	148	.	7.88878
										chr10	61835446	61835642	WT_1_peak_1336	66	.	4.65491	6.66152	3.47284	100		chr10	60739028	60739377	WT_2_peak_1336	52	.	4.04246	5.2387	2.3613	27		chr1	244861044	244861683	NC_3_peak_1336	155	.	7.78591	15.5864	11.4206	496		chr10	40816941	40817249	NC_4_peak_1336	72	.	3.67926
										chr10	61836302	61836486	WT_1_peak_1337	91	.	6.18356	9.10408	5.50217	83		chr10	60778945	60780380	WT_2_peak_1337	175	.	9.78369	17.5163	13.0507	710		chr1	244861953	244862200	NC_3_peak_1337	164	.	8.02715	16.4768	12.2241	127		chr10	41841383	41841735	NC_4_peak_1337	88	.	3.62572
										chr10	61899665	61900413	WT_1_peak_1338	76	.	5.07809	7.61032	4.24402	303		chr10	60780558	60781019	WT_2_peak_1338	89	.	6.06887	8.91552	5.4112	353		chr1	244968861	244969531	NC_3_peak_1338	129	.	6.54566	12.9761	9.07016	120		chr10	41844711	41844879	NC_4_peak_1338	52	.	2.52777
										chr10	61900652	61900849	WT_1_peak_1339	78	.	5.56911	7.86585	4.46643	186		chr10	60781209	60781750	WT_2_peak_1339	106	.	6.77163	10.6365	6.90136	392		chr1	244971584	244972478	NC_3_peak_1339	322	.	11.6981	32.298	27.0502	562		chr10	43436058	43436234	NC_4_peak_1339	91	.	5.64829
										chr10	61902364	61902735	WT_1_peak_1340	137	.	7.98733	13.708	9.49154	295		chr10	61475667	61475971	WT_2_peak_1340	128	.	8.0586	12.8025	8.81162	139		chr1	246567225	246567439	NC_3_peak_1340	85	.	4.25547	8.546	5.17155	120		chr10	45593797	45594249	NC_4_peak_1340	98	.	5.46145
										chr10	61904667	61904907	WT_1_peak_1341	143	.	8.77751	14.3382	10.0419	138		chr10	61837095	61837277	WT_2_peak_1341	94	.	6.396	9.45754	5.87739	159		chr1	246567906	246568395	NC_3_peak_1341	72	.	4.51126	7.26821	4.08662	39		chr10	46030761	46030931	NC_4_peak_1341	233	.	11.1505
										chr10	61938680	61938963	WT_1_peak_1342	79	.	5.62142	7.95147	4.52514	147		chr10	61899293	61900038	WT_2_peak_1342	119	.	7.13759	11.934	8.03875	387		chr1	246608504	246608852	NC_3_peak_1342	96	.	6.18329	9.68703	6.16076	303		chr10	46399049	46399231	NC_4_peak_1342	131	.	7.64021
										chr10	61993220	61993578	WT_1_peak_1343	65	.	4.97258	6.56381	3.39063	87		chr10	61904578	61904787	WT_2_peak_1343	60	.	4.55436	6.03397	2.99656	100		chr1	246704904	246705387	NC_3_peak_1343	117	.	6.54944	11.7541	7.98349	118		chr10	46470078	46470310	NC_4_peak_1343	83	.	4.98185
										chr10	63133266	63133469	WT_1_peak_1344	54	.	4.15059	5.40567	2.46272	60		chr10	61992247	61992663	WT_2_peak_1344	61	.	4.49163	6.15538	3.09365	374		chr1	246930692	246931064	NC_3_peak_1344	143	.	7.09871	14.3891	10.3401	266		chr10	46634889	46635063	NC_4_peak_1344	80	.	4.4538
										chr10	63264788	63264983	WT_1_peak_1345	81	.	5.57346	8.11513	4.65898	38		chr10	61993126	61995290	WT_2_peak_1345	159	.	8.53409	15.9065	11.5879	1326		chr1	247078923	247079115	NC_3_peak_1345	153	.	8.47377	15.353	11.21	62		chr10	47460080	47460249	NC_4_peak_1345	110	.	6.15807
										chr10	63265371	63269198	WT_1_peak_1346	226	.	12.4808	22.6593	17.5844	2772		chr10	62049705	62050038	WT_2_peak_1346	62	.	4.69694	6.25863	3.16116	11		chr10	930202	930533	NC_3_peak_1346	114	.	6.37141	11.4555	7.72099	216		chr10	47560159	47560412	NC_4_peak_1346	90	.	6.1773
										chr10	63269484	63269782	WT_1_peak_1347	59	.	4.61917	5.91243	2.87051	29		chr10	62050298	62050974	WT_2_peak_1347	154	.	8.82178	15.4901	11.2161	559		chr10	1050166	1050379	NC_3_peak_1347	99	.	5.68742	9.92421	6.37185	95		chr10	47705459	47705778	NC_4_peak_1347	171	.	8.11718
										chr10	67836457	67837898	WT_1_peak_1348	256	.	13.6703	25.615	20.369	201		chr10	62231722	62231911	WT_2_peak_1348	54	.	4.33925	5.42129	2.489	113		chr10	1731056	1731232	NC_3_peak_1348	98	.	6.2698	9.82595	6.28444	73		chr10	47706285	47706673	NC_4_peak_1348	103	.	5.54271
										chr10	67885319	67885980	WT_1_peak_1349	144	.	7.89505	14.4028	10.1032	127		chr10	63236268	63236453	WT_2_peak_1349	94	.	6.25074	9.48393	5.89302	81		chr10	1733276	1735109	NC_3_peak_1349	95	.	5.67243	9.54388	6.04028	1353		chr10	47986137	47986350	NC_4_peak_1349	78	.	4.51565
										chr10	67886391	67886604	WT_1_peak_1350	101	.	6.4897	10.1799	6.43491	148		chr10	63264499	63264850	WT_2_peak_1350	97	.	6.56246	9.73893	6.12182	152		chr10	1735436	1735788	NC_3_peak_1350	67	.	4.87407	6.75444	3.64874	24		chr10	49540156	49540393	NC_4_peak_1350	73	.	4.93561
										chr10	68071590	68071768	WT_1_peak_1351	114	.	7.0935	11.4967	7.56342	111		chr10	63265135	63269752	WT_2_peak_1351	261	.	12.1274	26.1574	21.0198	584		chr10	1954674	1954962	NC_3_peak_1351	127	.	7.40581	12.7599	8.87539	78		chr10	49581968	49582413	NC_4_peak_1351	80	.	5.38064
										chr10	68072240	68074424	WT_1_peak_1352	165	.	9.48575	16.5958	12.0467	836		chr10	63573311	63573505	WT_2_peak_1352	71	.	4.94079	7.11254	3.8704	124		chr10	1955492	1955829	NC_3_peak_1352	81	.	5.5784	8.12303	4.80971	37		chr10	49942578	49943500	NC_4_peak_1352	97	.	5.77608
										chr10	68087662	68088188	WT_1_peak_1353	103	.	6.58682	10.3368	6.55027	304		chr10	66554867	66555047	WT_2_peak_1353	82	.	5.86491	8.21628	4.79939	134		chr10	1957870	1959446	NC_3_peak_1353	240	.	11.5716	24.059	19.248	867		chr10	50405594	50405766	NC_4_peak_1353	90	.	5.81361
										chr10	68094338	68094522	WT_1_peak_1354	61	.	4.30053	6.10033	3.01349	77		chr10	66798912	66799151	WT_2_peak_1354	77	.	5.58742	7.72497	4.39825	226		chr10	1959741	1960794	NC_3_peak_1354	132	.	7.95817	13.2731	9.33825	334		chr10	50603614	50604082	NC_4_peak_1354	81	.	4.81893
										chr10	68105491	68107439	WT_1_peak_1355	203	.	10.9484	20.3803	15.4704	959		chr10	66799422	66800138	WT_2_peak_1355	130	.	7.81342	13.0351	9.01525	352		chr10	2111475	2111684	NC_3_peak_1355	87	.	5.80783	8.7725	5.36656	139		chr10	50625494	50625780	NC_4_peak_1355	98	.	6.31468
										chr10	68107976	68109345	WT_1_peak_1356	101	.	5.81279	10.1361	6.39521	130		chr10	67836192	67836693	WT_2_peak_1356	59	.	4.62232	5.97636	2.94527	63		chr10	3171922	3172295	NC_3_peak_1356	82	.	5.30486	8.27708	4.94126	50		chr10	52318901	52319074	NC_4_peak_1356	110	.	6.80814
										chr10	68109595	68109891	WT_1_peak_1357	105	.	6.72186	10.5556	6.73277	153		chr10	67837012	67838141	WT_2_peak_1357	163	.	9.57656	16.3696	12.0094	739		chr10	3500855	3501160	NC_3_peak_1357	124	.	7.46955	12.4733	8.62545	136		chr10	52444052	52444277	NC_4_peak_1357	70	.	5.061
										chr10	68110101	68110372	WT_1_peak_1358	57	.	4.23174	5.74973	2.74057	155		chr10	67885603	67885988	WT_2_peak_1358	117	.	6.30673	11.7408	7.87012	304		chr10	3783163	3783361	NC_3_peak_1358	136	.	6.93059	13.6547	9.67179	62		chr10	52597847	52598028	NC_4_peak_1358	94	.	6.39441
										chr10	68110743	68111512	WT_1_peak_1359	114	.	7.0935	11.4967	7.56342	354		chr10	68068895	68069179	WT_2_peak_1359	71	.	4.94079	7.11254	3.8704	51		chr10	3784461	3784643	NC_3_peak_1359	132	.	6.93254	13.228	9.29674	28		chr10	56361492	56361932	NC_4_peak_1359	192	.	10.2758
										chr10	68111750	68111939	WT_1_peak_1360	70	.	5.06678	7.05871	3.78554	42		chr10	68070809	68070994	WT_2_peak_1360	62	.	4.22603	6.23725	3.14851	29		chr10	4353832	4354283	NC_3_peak_1360	101	.	5.83793	10.1784	6.58969	438		chr10	58264756	58265579	NC_4_peak_1360	116	.	6.94688
										chr10	68112184	68112441	WT_1_peak_1361	83	.	5.73905	8.38052	4.88704	122		chr10	68071508	68072602	WT_2_peak_1361	215	.	11.347	21.5354	16.7271	757		chr10	4725416	4726561	NC_3_peak_1361	136	.	7.18508	13.6581	9.67179	598		chr10	58266066	58266389	NC_4_peak_1361	161	.	8.6805
[truncated: 8,896 more rows]
[truncated: 23 more columns]

## Sheet: Fig.5
Fig.5a	EMSA								Fig. 5b	Condensate size (µm^2)
[truncated: 152 more rows]

[truncated: 19 more sheets: Fig.6, Fig.7, Fig.8, Supplementary Fig. 4, Supplementary Fig. 5, Supplementary Fig. 7, Supplementary Fig. 8, Supplementary Fig. 9, Supplementary Fig. 10, Supplementary Fig. 12, Supplementary Fig. 13, Supplementary Fig. 14, Supplementary Fig. 15, Supplementary Fig. 16, Supplementary Fig.17, Supplementary Fig. 18, Supplementary Fig. 19, Supplementary Fig.20, Supplementary Fig. 21]
